# Supplementary material for: Thymic precursor cells generate acute myeloid leukemia in NUP98-PHF23/NUP98-HOXD13 double transgenic mice
Source: Sci Rep. 2019 Nov 20;9:17213. doi: 10.1038/s41598-019-53610-7 (PMC6868234; doi:10.1038/s41598-019-53610-7)
Supplement: Supplementary file 2 — Supplementary tables 3,4,5 [file 41598_2019_53610_MOESM2_ESM.xlsx]

## Sheet: RNASeq gene lists 
Supplementary	Table 3. Differential gene expression list in 3 comparison groups
NP23-NHD13_AML_BM vs WTLinBM				NP23-NHD13_AML_BM vs NP23_AML_BM				NP23-NHD13_AML_BM vs NHD13_AML_BM
Gene ID	Log2FC	FPKM(Averg)		Gene ID	Log2FC	FPKM(Averg)		Gene ID	Log2FC	FPKM(Averg)
		WT	NP23-NHD13			NP23	NP23-NHD13			NHD13	NP23-NHD13
BC100530	10.3985	0.0554111	74.7906	STFA1	8.35787	0.184201	5.34831	STFA3	5.34081	1.48723	60.2734
STFA3	10.2339	0.0500497	60.2734	STFA3	8.1966	0.205448	1.48723	HBA-A1	5.31844	2.1727	86.6978
STFA1	10.2056	0.0511752	60.4313	BC100530	8.17902	0.258057	4.47894	HBB-B1	5.06076	24.9575	832.995
STFA2	10.1503	0.0440119	50.0164	STFA2	7.63518	0.251591	2.06485	HBB-BS	5.05843	13.3839	445.987
STFA2L1	10.1451	0.0378556	42.8668	GM5483	7.55615	0.421726	5.56727	HBA-A2	5.00671	2.32525	74.755
GM5483	9.82928	0.0872476	79.3705	STFA2L1	6.84952	0.371716	3.62806	THBS1	4.78663	0.543217	14.9932
HPGD	9.25923	0.0494796	30.3203	SLC4A1	5.24042	0.191376	0.370902	STFA2	4.59829	2.06485	50.0164
APOC2	8.88018	0.0177928	8.38387	CLDN13	4.85075	0.215325	1.35507	HBB-BT	4.48899	9.16852	205.883
F7	8.82043	0.0331165	14.9712	PRSS34	4.09679	0.0520629	7.01547	HBB-B2	4.48899	9.16852	205.883
GPNMB	8.16875	0.0582622	16.7659	HBB-B1	4.01092	51.6696	24.9575	SLC4A1	4.28579	0.370902	7.23454
MAPK13	7.77949	0.0258518	5.68003	HBB-BS	4.00874	27.7059	13.3839	BC100530	4.06163	4.47894	74.7906
CAMP	7.24983	3.56862	543.146	HBB-B2	3.98408	13.0105	9.16852	GM5483	3.83356	5.56727	79.3705
CHIL3	7.23979	0.391946	59.2405	HBB-BT	3.98408	13.0105	9.16852	STFA2L1	3.56259	3.62806	42.8668
FPR2	7.22646	0.0580553	8.69408	HBA-A2	3.93601	4.88406	2.32525	STFA1	3.49814	5.34831	60.4313
PILRA	7.21466	0.0239297	3.55439	CAR2	3.84354	0.230996	0.580996	F7	3.20896	1.61906	14.9712
TLR13	7.18394	0.0403936	5.87346	HBA-A1	3.73816	6.49695	2.1727	HPGD	3.11506	3.49951	30.3203
FCNB	7.14699	0.0827818	11.7326	HMGA1-RS1	2.57998	8.00425	13.1867	OAF	3.05596	0.415715	3.45725
CD33	7.09209	0.308412	42.0788	TMEM119	2.57394	1.01443	1.29355	HIST1H4B	2.68402	0.557616	3.5835
CHIL1	7.08651	0.0763067	10.3709	HIST1H2BB	2.34177	0.626204	1.30507	HMGA1	2.60347	10.3314	62.7885
SLFN4	7.05133	0.145256	19.2663	CHCHD10	2.29032	0.96547	2.23314	CD33	2.52851	7.29299	42.0788
CLEC4A2	7.00746	0.0273279	3.51609	ID1	2.22445	3.04558	19.3508	CAR2	2.51288	0.580996	3.31609
MCEMP1	6.9856	0.252067	31.9443	RMRP	2.21866	2.6113	3.40831	CERCAM	2.40245	0.682603	3.60893
NGP	6.93199	7.63802	932.647	HIST1H1A	2.19282	0.735837	0.682887	HIST1H1A	2.30056	0.682887	3.36422
DPEP2	6.92168	0.0253784	3.07679	MAPK13	2.16273	1.26854	4.49709	NT5DC2	2.28052	3.62057	17.5906
CLEC4A1	6.82076	0.0266031	3.00736	5730408K05RIK	2.14508	3.67753	14.9594	RPPH1	2.26783	4.10999	19.7937
MMP8	6.76772	0.303834	33.1072	HIST1H1D	2.11361	0.709422	0.992215	FAM212A	2.24419	2.19738	10.4105
WFDC17	6.73248	0.387459	41.2005	HIST1H2BK	2.07563	2.06714	2.51527	TMEM119	2.22327	1.29355	6.04021
LCN2	6.70228	2.18855	227.9	HIST1H4D	1.98139	1.74406	1.68921	VASN	2.22212	0.306795	1.43144
LTF	6.68186	0.70678	72.5647	HIST1H3C	1.97438	1.22536	1.12296	HIST1H2BG	2.12434	1.01427	4.42227
S100A9	6.64686	9.03126	905.002	HIST1H3G	1.93625	0.843688	0.881929	HIST1H3C	2.10029	1.12296	4.81519
IFITM6	6.63584	0.792705	78.8314	HIST1H4B	1.90613	0.956106	0.557616	MCTS2	2.07977	2.55509	10.8014
S100A8	6.60516	20.7648	2021.53	TFRC	1.89535	1.42198	2.99268	HMGA2-PS1	2.04916	4.24495	17.5682
LILRA6	6.5755	0.100401	9.57547	HIST1H4C	1.89363	1.366	1.55058	LDOC1L	2.04745	0.795583	3.28874
CD177	6.5737	0.176319	16.7951	HMGA1	1.89286	16.9072	10.3314	HIST1H4D	2.0275	1.68921	6.88684
CD14	6.5497	0.175356	16.4277	RPPH1	1.85847	5.45846	4.10999	THOP1	1.93048	0.483873	1.84443
ITGB2L	6.46972	0.0530999	4.70625	HIST1H1B	1.85409	1.04652	1.95715	BMYC	1.91715	4.68964	17.7116
FN1	6.43933	0.186236	16.1621	FAM212A	1.80348	2.98245	2.19738	SIGLECF	1.91359	1.29315	4.8719
PIRA2	6.33771	0.267358	21.624	HIST1H2BH	1.80185	0.738457	0.745061	INSL6	1.89918	0.806955	3.00995
LYZ2	6.29599	9.93199	780.4	MCTS2	1.76778	3.17193	2.55509	IL3RA	1.89883	1.40243	5.22982
AF251705	6.26812	0.035342	2.72385	MARS2	1.72206	4.2511	14.8782	DNAAF2	1.88169	1.15837	4.26867
PTAFR	6.25079	0.0460366	3.50574	SLC25A37	1.69797	1.31353	2.02111	HIST1H3G	1.87229	0.881929	3.22886
PILRB2	6.24059	0.0463579	3.50533	HIST1H2BM	1.69226	1.19099	1.09891	HMGA1-RS1	1.85973	13.1867	47.86
SIGLECE	6.06056	0.0426967	2.84974	CLDN15	1.65868	2.91981	5.24934	HIST1H1E	1.85827	0.804125	2.91554
LY6G	6.04531	0.0835754	5.51947	HIST2H2BB	1.64835	0.897955	1.73037	RMRP	1.83437	3.40831	12.1546
PILRB1	6.04129	0.0301633	1.9865	HES6	1.64453	20.7047	25.9679	CPOX	1.81669	1.05988	3.73367
MMP9	6.0086	0.466003	30.0024	CPOX	1.5845	1.24495	1.05988	HIST1H2BM	1.80834	1.09891	3.84882
SH2D1B1	5.95841	0.0601524	3.74035	NLGN2	1.56958	0.643339	0.7579	CCL3	1.80424	2.95022	10.3035
GAPT	5.86589	0.595956	34.7553	PHGDH	1.54119	0.740991	1.38062	PMAIP1	1.79327	2.42997	8.42227
SLFN1	5.77242	0.139055	7.60077	SIGLECF	1.5287	1.68855	1.29315	HIST1H2BK	1.79256	2.51527	8.71361
GPR84	5.73642	0.0660435	3.521	CEBPE	1.51668	14.6396	20.7895	HIST1H2BH	1.789	0.745061	2.57475
WFDC21	5.72761	0.0962986	5.10271	TST	1.49614	1.30336	1.54173	HIST1H4I	1.77452	5.31402	18.1805
PRSS16	5.70851	0.0855291	4.47246	HIST1H1E	1.49405	1.03506	0.804125	SLC19A1	1.73782	0.514534	1.71613
ITGAM	5.69693	0.169982	8.81761	GPX3	1.49116	10.0364	14.6186	CD81	1.73028	1.10041	3.65108
LGALS3	5.6814	0.453317	23.2635	HMBS	1.46921	3.0886	3.48259	TSSK6	1.71533	0.688117	2.25957
CLDN15	5.64325	0.18445	9.21867	PPAN	1.46249	6.94143	9.36652	HIST1H4C	1.71078	1.55058	5.07564
RETNLG	5.6227	1.35946	66.9838	ANKRD28	1.44898	0.784324	1.17284	HOXB4	1.7072	2.05887	6.72275
SGMS2	5.59939	0.0623689	3.0238	HIST1H2BG	1.43221	1.63873	1.01427	ST3GAL5	1.69662	0.514404	1.66739
PIRB	5.58821	0.449423	21.6208	HMGN1	1.43147	3.02639	5.83946	SLPI	1.67369	59.4206	189.569
F10	5.58573	0.230682	11.0786	PLSCR3	1.39996	7.88749	9.61346	PABPC4	1.64313	1.21734	3.80226
HP	5.57088	4.31941	205.317	HIST1H4I	1.39609	6.90785	5.31402	HIST1H1D	1.6296	0.992215	3.07017
AB124611	5.56315	0.195931	9.26354	HIST1H2BJ	1.39158	2.8632	2.79739	GLUL	1.60226	4.7104	14.3016
CD300LD	5.53923	0.0394676	1.83533	MGST1	1.38909	1.6228	4.72194	KLHL5	1.54156	1.88688	5.49287
PMAIP1	5.53626	0.181488	8.42227	NME4	1.37728	1.2978	1.50983	GM5088	1.53885	5.57967	16.2125
F630028O10RIK	5.52845	1.2096	55.8304	CERCAM	1.34346	1.42219	0.682603	RETSAT	1.5309	0.936562	2.70634
CD300LF	5.50999	0.0635229	2.89469	EBI3	1.33419	5.51269	7.10932	4930526I15RIK	1.49175	1.08468	3.05044
LY6C2	5.42407	10.2111	438.412	GADD45A	1.33162	1.81225	3.57941	GPNMB	1.47917	6.01383	16.7659
LST1	5.41805	0.430335	18.3993	DUSP2	1.31212	2.26471	3.04498	MIF	1.4691	46.4569	128.615
TLR1	5.40894	0.0727562	3.09117	LARS2	1.30851	3.21523	5.55494	ADGRG1	1.46031	0.464715	1.27874
CYBB	5.37494	0.440973	18.2991	ARID3A	1.30389	3.32788	4.34993	ATP6V0C	1.44607	14.1318	38.5042
PGLYRP1	5.34329	0.756684	30.7189	RN45S	1.29696	451.492	690.45	PIK3IP1	1.43122	1.80027	4.85489
AI839979	5.31082	0.42974	17.0577	PNPO	1.27896	5.963	6.78096	HIST1H2BJ	1.42513	2.79739	7.5121
MEFV	5.30469	0.163007	6.44284	MIF	1.27872	53.0103	46.4569	RRS1	1.42338	9.75188	26.1558
PI16	5.24711	0.164567	6.25003	CD79B	1.27688	3.7413	5.04106	E130201H02RIK	1.41897	1.72137	4.60286
CLEC7A	5.2394	0.226981	8.57441	SNHG1	1.27529	2.04449	3.54562	GM5803	1.3978	3.0411	8.01327
MYADML2	5.21018	0.11926	4.41483	C1QBP	1.27338	9.46627	11.4289	FAM136A	1.38141	2.38086	6.20269
SOWAHC	5.15752	0.21508	7.6766	FAM132A	1.27189	2.72469	4.61566	BACE1	1.38023	0.721043	1.87694
PRAM1	5.14723	0.295846	10.4842	KLHL5	1.27143	2.27542	1.88688	H2-OA	1.37731	1.18217	3.07106
SLC11A1	5.14512	0.0536836	1.89967	NT5DC2	1.26886	7.29992	3.62057	PLIN3	1.37608	1.98648	5.15616
CRACR2B	5.13934	0.0675329	2.38018	CD24A	1.25618	17.7927	25.8418	GM6793	1.36892	6.72592	17.3715
CEBPE	5.13078	1.19558	41.8886	WDR12	1.25598	0.712949	0.871796	FECH	1.35989	0.697634	1.79059
ALDH3B1	5.1291	0.132595	4.64025	GPR171	1.25592	1.66844	2.55722	GALK1	1.35719	4.128	10.5754
43348	5.11459	#N/A	#N/A	CDC34	1.25317	5.58963	8.9419	ERO1L	1.34609	2.49004	6.33024
TREM2	5.08218	0.0853269	2.8905	1110038B12RIK	1.22104	3.68121	5.87528	CD69	1.34011	1.13349	2.86967
SLFN2	5.03485	1.04588	34.2865	TRA2A	1.21349	2.93429	4.91626	CSTF2T	1.33969	4.73241	11.9775
CLEC5A	5.00949	0.112655	3.62874	SRM	1.20989	10.7227	10.553	NLGN2	1.33315	0.7579	1.90955
LRRC25	4.97472	0.226226	7.11349	GAR1	1.20671	2.02121	2.51432	HES6	1.31775	25.9679	64.7323
S100A6	4.97058	3.25366	102.015	1810044D09RIK	1.17073	1.28702	2.10385	CAD	1.31084	1.10636	2.74472
TREM3	4.93112	0.159969	4.88034	FABP5	1.15747	4.4653	10.9332	ANGPTL4	1.3103	0.776833	1.92649
CCR1	4.84282	0.659937	18.9381	MYADML2	1.15039	1.9889	3.92129	GAPT	1.30083	14.1069	34.7553
MGST1	4.82852	0.149587	4.25033	MIR17HG	1.14116	3.15045	10.6999	HMBS	1.296	3.48259	8.55142
CEBPB	4.82191	0.842054	23.8165	ANGPTL4	1.13361	0.878042	0.776833	GM4737	1.28315	19.0301	46.3137
SLC31A2	4.80802	0.255095	7.14596	LIPT2	1.12712	1.73771	1.78984	HIST1H2BB	1.28235	1.30507	3.17439
FAM101B	4.79057	0.325793	9.01667	THOP1	1.12362	0.846484	0.483873	EIF4EBP2	1.27698	1.25266	3.03559
PLAUR	4.78989	0.188418	5.21224	GALK1	1.12185	4.85944	4.128	JUND	1.2737	2.86076	6.91677
BTLA	4.78841	0.0905932	2.50351	PMM1	1.11498	0.842667	1.75093	FASN	1.27287	2.48112	5.99542
PLD4	4.76645	1.68081	45.7471	CD69	1.10692	1.33234	1.13349	MYC	1.27058	8.39862	20.2624
CD68	4.73516	2.70199	71.9632	DHRS11	1.09982	1.0968	1.16125	NGFRAP1	1.26699	6.91044	16.6306
F13A1	4.71871	0.248731	6.5494	HGH1	1.09528	3.34692	4.17893	ADI1	1.25483	2.03291	4.85131
CD300LB	4.6794	0.320373	8.20912	CACYBP	1.09443	3.3928	4.52089	TST	1.25383	1.54173	3.67662
CLEC4E	4.66285	0.304219	7.70625	GGNBP2OS	1.09025	0.625357	1.23684	ACY1	1.24572	2.28911	5.42831
LRG1	4.62587	0.26378	6.5128	PSMG3	1.08486	3.45213	5.23325	DNAJC10	1.23555	2.96282	6.97661
B430306N03RIK	4.59795	0.212502	5.14616	YDJC	1.08309	4.46969	5.52234	SH2D5	1.234	2.37389	5.5838
SLC2A6	4.5881	0.370675	8.91556	PRSS57	1.08225	3.47192	3.84874	SRM	1.23289	10.553	24.8036
LTB4R1	4.56906	1.40569	33.3667	RRS1	1.07252	12.4367	9.75188	SAMSN1	1.22391	1.03181	2.4101
EBI3	4.56445	0.587431	13.8993	BOLA1	1.0696	5.15254	5.79877	CLEC4D	1.21482	1.00708	2.33756
ABCD2	4.51158	0.101725	2.32032	EME1	1.06404	0.943806	1.4932	GRHPR	1.19392	0.875621	2.00319
PDE1B	4.50777	0.16522	3.75868	ACY1	1.06404	2.59631	2.28911	ZMPSTE24	1.18389	1.12029	2.54518
CEACAM1	4.49998	0.456726	10.3344	APOC2	1.05562	4.0334	8.44347	MFSD12	1.18178	0.675397	1.53218
MFSD7A	4.48442	0.117627	2.63301	PDXP	1.05157	1.09778	1.88672	DKC1	1.17416	2.0967	4.73143
XDH	4.47465	0.110526	2.45737	TIMM8A1	1.04805	16.8444	19.8852	1700007L15RIK	1.17403	1.61093	3.63494
HOPX	4.45519	0.0879853	1.93	SNRPG	1.04468	1.99019	3.82035	PDK1	1.17169	1.00699	2.2685
NCF4	4.45089	0.42138	9.21565	ZFOS1	1.04221	4.79685	7.66998	IMPDH2	1.17134	7.82332	17.6198
S100A4	4.44568	1.64177	35.7762	FAM136A	1.03695	3.02292	2.38086	ENO1	1.16847	10.406	23.3898
TYROBP	4.43542	5.33891	115.517	GNL3	1.0328	3.40296	4.21458	SCD2	1.1653	6.40066	14.3554
OLFM1	4.40034	0.0993485	2.09796	PTPRCAP	1.02706	2.60981	4.13554	ODC1	1.16462	6.10216	13.6795
HCK	4.39418	0.0846806	1.78059	DEB1	1.02262	1.40135	2.83796	NME4	1.15896	1.50983	3.37141
SLC16A3	4.39148	0.421706	8.85066	GM20594	1.02176	15.7891	81.7539	QSOX1	1.1581	0.753771	1.68213
CFP	4.38677	1.61445	33.7732	ZFP593	1.00975	4.47263	4.46253	ALDOC	1.15773	0.791136	1.76507
LY6C1	4.38475	0.111642	2.33221	ERO1L	1.00763	3.14842	2.49004	RUVBL2	1.15755	2.40108	5.35629
MYADM	4.35649	0.592945	12.1465	NSUN5	1.00697	1.4887	2.7413	ABHD14A	1.15319	0.812295	1.80658
LILRB4A	4.34668	0.577608	11.7521	TIMM10	1.00514	2.10958	2.96802	STX2	1.14995	0.797663	1.77006
MILR1	4.33157	0.263236	5.30003	WASF2	-1.00043	2.75864	0.824935	PRSS16	1.14717	2.01936	4.47246
CYP4F18	4.33094	0.232432	4.67778	FEM1C	-1.01841	1.82794	0.699938	METTL1	1.14379	1.08245	2.3918
IRF5	4.32996	0.553303	11.1278	BMF	-1.02035	3.27836	1.50829	HYAL2	1.13015	0.725877	1.58881
GPC1	4.29477	0.359129	7.04862	HOXA7	-1.02967	9.61568	6.14604	NINJ1	1.12274	4.84002	10.5396
NFIL3	4.28473	0.187057	3.64592	PTMS	-1.03971	8.76289	9.21716	PLSCR3	1.11447	9.61346	20.8146
FCGR3	4.2727	1.47333	28.478	H2-M3	-1.04049	6.6723	4.60794	MED25	1.11258	0.940568	2.03381
APOBR	4.26681	1.84128	35.4451	CD300LD	-1.04655	3.79103	1.45459	JOSD2	1.11209	1.80571	3.90318
IGSF6	4.26164	1.05388	20.215	ITGB7	-1.04896	27.7899	16.7568	SHMT2	1.10729	12.5727	27.0868
ID1	4.24102	0.752699	14.233	6530402F18RIK	-1.04931	4.31361	2.37758	PRMT5	1.10709	2.59747	5.59524
TNNI2	4.23547	0.0918454	1.73006	CLEC2I	-1.06074	4.9012	5.12164	ECD	1.10435	0.880244	1.89254
ANXA1	4.23482	1.18321	22.2776	PIRB	-1.07484	45.544	29.2521	TAP2	1.10414	5.66587	12.18
SLPI	4.22428	10.1422	189.569	S100A6	-1.07712	215.234	218.452	PDCD4	1.09975	2.0432	4.37893
LPL	4.19611	0.259003	4.74743	TMEM86A	-1.08444	5.77663	4.89869	KLHDC2	1.09743	1.26647	2.7099
SAP25	4.18239	0.811888	14.7408	SLC29A3	-1.09184	2.93738	1.6063	HSP90AA1	1.09407	32.3955	69.1566
NCF1	4.17065	2.90037	52.2329	SCPEP1	-1.09415	3.79865	2.3088	PNPO	1.09351	6.78096	14.47
LRP1	4.15859	0.118302	2.11277	PKD1	-1.09542	1.67407	0.716027	MOSPD3	1.09196	5.25287	11.1972
C3	4.14499	0.704164	12.4578	INF2	-1.09543	3.04898	1.59096	NCOA4	1.08742	6.19164	13.1568
CCL9	4.13955	3.94999	69.6187	PLEC	-1.10167	6.73547	2.94887	TM7SF3	1.08524	2.0784	4.40979
LY86	4.11369	0.126597	2.19164	PRAF2	-1.13288	2.58279	2.61109	LIPT2	1.08448	1.78984	3.79554
GPX3	4.10696	1.63737	28.214	CFP	-1.13667	74.2582	55.4008	NLE1	1.08327	1.22497	2.59551
SIRPA	4.10516	0.485352	8.35283	ANKRD52	-1.13833	6.2928	1.99178	DDX19A	1.08224	1.10937	2.34889
AP1S2	4.09566	0.218549	3.73651	SLC25A28	-1.14664	6.05578	3.12562	GM5617	1.08086	6.03959	12.7756
PLAU	4.0892	0.0985903	1.67806	ETOHI1	-1.1541	4.41029	6.07914	SLC25A37	1.07627	2.02111	4.26168
ANXA2	4.07001	0.60589	10.1763	SLC43A2	-1.1637	3.40788	1.84934	SF3B4	1.07601	5.20612	10.9755
G0S2	4.06762	0.282916	4.74388	GNS	-1.17548	5.92604	2.65176	SCLY	1.07402	0.642839	1.35337
TLR2	4.06081	0.521392	8.70142	HVCN1	-1.18245	3.29368	2.63359	BOP1	1.07311	1.16133	2.44339
B3GNT8	4.05709	2.2007	36.6325	TEP1	-1.19084	2.99108	1.8477	PTP4A3	1.07101	0.82312	1.7293
TGFBI	4.05397	0.173523	2.8822	DUSP6	-1.194	16.8252	8.62647	PCYOX1L	1.07055	1.88498	3.95891
GM21188	4.05034	0.158112	2.61963	KIF1C	-1.19732	1.97213	0.978767	ADSL	1.06972	0.882018	1.85137
FOSL2	4.02424	0.259695	4.22553	SLC6A6	-1.19951	2.99942	1.18186	ALDOART1	1.0696	2.75205	5.77616
FGR	3.98739	0.147242	2.33538	IL6ST	-1.21182	3.07644	1.35674	XPC	1.06869	2.03519	4.26885
CTSH	3.95058	0.425981	6.5862	IL10RA	-1.21582	9.31022	7.98141	NOMO1	1.06355	0.893546	1.86757
ANXA3	3.93214	0.144525	2.20616	NOTCH2	-1.2225	2.23731	1.0654	FAM65A	1.06257	1.09977	2.29705
C1GALT1C1	3.92273	1.79668	27.2476	HPSE	-1.22548	4.534	2.30618	DDX21	1.06183	2.91121	6.07738
CD52	3.88297	11.3936	168.093	PSAP	-1.23687	133.127	125.741	PWP1	1.06029	1.45159	3.02709
EVI2A	3.85874	0.949849	13.78	CD177	-1.24107	39.6992	23.6607	APEX1	1.05411	16.2536	33.7496
PLXND1	3.85002	0.272876	3.93494	TREM2	-1.25112	6.88016	7.54971	PGLS	1.05025	10.6394	22.0329
FCER1G	3.8412	3.45285	49.4873	EMILIN2	-1.25483	9.18912	4.15533	GAA	1.04599	1.6185	3.34184
DOK3	3.82915	2.6071	37.055	PACS2	-1.25568	2.51803	1.35862	C030006K11RIK	1.0446	2.14605	4.42685
TIFAB	3.82504	5.69598	80.7274	CYTIP	-1.27148	4.57636	4.82336	PIGT	1.04082	5.435	11.182
ADAM8	3.81413	0.182781	2.57097	LILR4B	-1.28356	6.04584	9.84019	ICAM2	1.03383	3.40183	6.96507
ROGDI	3.79638	1.07284	14.9059	H2-OB	-1.29119	5.26683	1.59949	NOB1	1.03228	1.48697	3.04123
AI607873	3.78727	0.0835541	1.15359	SEPP1	-1.31503	23.1159	19.6378	PPAN	1.03021	9.36652	19.1294
FCGRT	3.78509	0.255401	3.52085	PADI2	-1.31781	4.15133	2.7137	HIST1H1C	1.0287	4.49267	9.1659
LGALS1	3.78403	12.5961	173.517	CPT1A	-1.32014	2.86701	1.65312	HOXA9	1.02541	13.976	28.4487
ATP1A3	3.7614	0.457126	6.19914	BLCAP	-1.3359	4.4262	1.59026	GUSB	1.02511	10.2199	20.7988
ICOSL	3.73879	0.309041	4.12576	TNFSF12	-1.34292	2.63751	2.37758	CRLF2	1.02446	3.40959	6.93576
LSP1	3.73685	0.959615	12.7938	PTGIR	-1.35711	11.0117	12.2443	GM12070	1.02056	103.934	210.851
CEBPD	3.72858	0.993157	13.1653	PEA15A	-1.35864	3.00078	2.41251	E130309D02RIK	1.01992	1.54761	3.13825
CTSS	3.71637	0.657523	8.64271	MARVELD1	-1.37213	5.32941	3.3314	NOLC1	1.01811	4.97647	10.0787
BAMBI	3.70359	0.204917	2.66975	NFIC	-1.38742	3.35956	1.18275	RNF126	1.01753	2.1104	4.2724
ALOX5AP	3.69702	1.29987	16.8582	KLF11	-1.39296	1.76627	1.54444	DHRS11	1.01745	1.16125	2.35075
SOAT1	3.68889	0.144182	1.85943	HFE	-1.39528	2.40259	3.51304	TTLL12	1.01539	0.570968	1.15418
GDA	3.67703	0.294853	3.77138	CRIP1	-1.4096	86.0358	143.069	ZFP593	1.01301	4.46253	9.00588
TRIM30B	3.67591	0.18919	2.41801	CD300A	-1.41581	8.65482	6.1972	GCSH	1.01085	0.938094	1.89035
CNBD2	3.66296	0.283465	3.59055	NDST1	-1.42187	4.39058	0.851774	FPGS	1.00415	0.718851	1.44184
BMF	3.65455	0.128343	1.61622	LGALS3BP	-1.44075	6.60158	8.03309	C1QBP	1.00156	11.4289	22.8826
RASGRP4	3.65213	0.298766	3.75605	TIGD2	-1.44788	4.23096	2.69945	GIMAP9	-1.00873	1.87938	0.934023
GPR183	3.65073	0.176069	2.21137	GNGT2	-1.45132	2.31559	3.26252	LGALS3	-1.01247	46.9308	23.2635
GLIPR1	3.60941	2.02926	24.7672	VASN	-1.45306	3.91913	0.306795	GGH	-1.02967	2.21268	1.08382
CSF2RA	3.60816	3.19904	39.0108	SLC11A1	-1.47927	5.29643	3.13347	ARL4C	-1.03549	8.82824	4.30686
TMEM119	3.57927	0.505339	6.04021	THY1	-1.4827	1.38592	3.10622	CHD3OS	-1.0408	1.327	0.645003
MIR22HG	3.57622	0.11001	1.31214	TAP1	-1.48986	26.8053	11.5444	PEA15A	-1.04383	2.41251	1.17015
MYO1F	3.561	0.559813	6.6071	FAM129B	-1.50657	2.76391	1.38061	PLAU	-1.05433	3.48492	1.67806
MS4A6C	3.56046	1.5075	17.7853	CAPN2	-1.5091	2.44059	1.91344	PPP1R3D	-1.06948	2.25157	1.07285
1700020L24RIK	3.55304	0.43194	5.06983	CD93	-1.50965	82.5229	21.2491	SEPP1	-1.07977	19.6378	9.29072
INSL6	3.54929	0.25711	3.00995	IDS	-1.51579	2.35154	1.10122	CTSC	-1.09215	6.5907	3.09143
CXCR2	3.51356	0.58863	6.72247	FOXRED2	-1.5496	9.87727	3.61713	S100A6	-1.09853	218.452	102.015
MPEG1	3.50251	16.7456	189.785	IFI27	-1.55602	3.76204	2.49453	BZRAP1	-1.10557	2.93003	1.36164
LBP	3.49938	0.272448	3.08107	TRF	-1.56387	3.39193	2.22079	FCGR2B	-1.11126	11.6357	5.38608
ARID3A	3.49148	0.730528	8.21632	FAM234A	-1.5666	4.34694	2.51355	PTMS	-1.11263	9.21716	4.26248
ID2	3.48849	3.68005	41.3043	TMEM106A	-1.59528	4.14954	3.73705	RAB29	-1.12229	5.10586	2.34544
VSIR	3.48089	1.09003	12.17	PLXNB2	-1.59608	9.1734	4.43829	CLEC2I	-1.12421	5.12164	2.34957
SLC8B1	3.46314	0.49891	5.50215	NDRG1	-1.6209	3.77666	2.71105	TRIM30B	-1.1322	5.30008	2.41801
CYBA	3.4528	4.31735	47.2731	AI607873	-1.63485	3.58251	4.5408	NDRG1	-1.14265	2.71105	1.22791
NCF2	3.42127	0.531505	5.69391	CKB	-1.64542	16.9171	7.52141	CLEC10A	-1.14523	5.46909	2.47267
CLEC12A	3.4131	1.60914	17.1411	MS4A3	-1.71131	6.78804	10.3943	PRAF2	-1.14861	2.61109	1.17776
MS4A4C	3.40642	0.126406	1.3403	TLR9	-1.71624	11.0293	2.81246	PSAP	-1.15451	125.741	56.4851
NAPSA	3.40478	1.9667	20.8295	BHLHE40	-1.75018	5.32426	2.65886	CAPN2	-1.15804	1.91344	0.857454
HOXA9	3.39535	2.7037	28.4487	CLEC10A	-1.77196	8.44459	5.46909	RANBP6	-1.1653	10.882	4.85199
MYO1G	3.3804	2.04506	21.2965	IFI47	-1.81535	1.70044	2.27107	GM4532	-1.17444	2.54325	1.1268
RALB	3.37142	0.172329	1.78343	CHD3OS	-1.81639	2.2717	1.327	S100A10	-1.19282	28.6049	12.5132
DHRS7	3.36384	0.30291	3.11838	ABHD15	-1.84096	5.60068	1.9119	TNFSF12	-1.19324	2.37758	1.03976
CKB	3.36148	0.526137	5.40761	NAAA	-1.8552	4.32774	5.82085	KLF11	-1.19935	1.54444	0.672562
EMB	3.36035	0.958963	9.84841	JUN	-1.90494	16.6943	2.43823	GM20257	-1.20074	3.35608	1.46007
PPFIA4	3.35684	0.182086	1.86546	CD244	-1.92369	3.9059	0.844726	MIR22HG	-1.22618	3.06972	1.31214
GSTM1	3.34517	3.36088	34.1546	MS4A6B	-1.93017	10.9541	4.76455	LILRB4A	-1.31353	29.2096	11.7521
PLOD1	3.34232	0.195274	1.98054	S100A4	-1.99214	142.327	201.862	GT(ROSA)26SOR	-1.31572	2.53196	1.01715
MIRA	3.33759	2.63865	26.6745	CCR2	-2.00195	99.8357	82.7354	NEAT1	-1.33715	34.4073	13.6185
TBKBP1	3.32388	0.172023	1.72256	AW112010	-2.05797	3.46107	4.4431	1500015A07RIK	-1.34056	4.99476	1.97226
CCDC125	3.31964	0.191525	1.91221	IL2RG	-2.24514	12.6819	8.04388	PISD-PS1	-1.34455	27.9488	11.0056
CKAP4	3.30766	2.20933	21.8758	CCL6	-2.25888	25.6362	30.0441	CYTIP	-1.34732	4.82336	1.89569
TMEM154	3.30746	0.184181	1.82342	FGL2	-2.26647	11.853	12.2753	GM20594	-1.3506	81.7539	32.0581
PADI4	3.3008	0.174709	1.72169	MS4A4C	-2.41822	7.16405	5.6071	NABP1	-1.36242	4.43325	1.72422
NFAM1	3.29938	0.551064	5.42518	AHNAK	-2.54757	16.6445	9.26287	SMIM5	-1.37894	5.50027	2.11486
RMRP	3.2973	1.23638	12.1546	CD7	-2.54929	3.01585	2.88134	TREM2	-1.3851	7.54971	2.8905
MMP19	3.29062	0.242	2.36805	TGFBI	-2.57411	17.1635	11.7559	LPAR6	-1.39915	30.1676	11.4381
ARL11	3.28334	2.12511	20.6902	TNFSF13	-3.0421	9.60035	5.13785	SIGLECG	-1.40485	5.52509	2.08659
CORO1A	3.28176	22.7531	221.285	CLEC11A	-3.19646	8.11962	0.726161	GBP7	-1.41043	1.64401	0.618478
AIF1	3.2679	0.142078	1.36857	LY6A	-3.28339	5.1483	7.65819	IFITM1	-1.41592	4.41583	1.65493
CCL6	3.25899	0.559511	5.35628	TMEM176A	-3.32893	7.4024	3.49274	C030034I22RIK	-1.41976	2.35817	0.881422
HAAO	3.25399	0.184414	1.75931	TMEM176B	-3.40663	9.20245	5.09836	AIF1	-1.4421	3.7186	1.36857
HK3	3.24988	2.1002	19.9789	H2-AB1	-5.00942	38.3304	7.84813	TMEM106A	-1.44423	3.73705	1.37332
TLR6	3.23555	0.223972	2.10956	JCHAIN	-6.38167	7.78854	3.05665	TMSB10	-1.45603	405.059	147.642
ANKRD37	3.23288	0.198112	1.86255	CD74	-7.243	85.7476	18.634	BC051226	-1.45912	3.39052	1.23319
CARD9	3.22524	1.12889	10.5571	H2-AA	-8.25221	63.5813	17.4647	AI839979	-1.49469	48.0692	17.0577
PRDX5	3.22489	8.03376	75.1115					PTGIR	-1.51017	12.2443	4.29859
GRN	3.21956	7.66816	71.4293					IL2RG	-1.58834	8.04388	2.67503
FCGR2B	3.21905	0.578418	5.38608					TUSC1	-1.59534	10.4271	3.45079
KLF2	3.20994	1.52917	14.1496					ETOHI1	-1.61709	6.07914	1.98176
S100A11	3.17756	2.99153	27.0665					AHNAK	-1.70206	9.26287	2.84691
CSF1R	3.15622	0.918314	8.1867					NUPR1	-1.71326	6.97811	2.12812
HOXA5	3.14773	0.530851	4.7047					LGALS3BP	-1.72389	8.03309	2.43187
MSRB1	3.14601	2.92014	25.8491					CCR2	-1.7309	82.7354	24.9251
HLX	3.142	0.574766	5.07374					GM21188	-1.76652	8.91279	2.61963
THBD	3.12976	1.67079	14.6242					IFITM3	-1.93034	307.377	80.6459
PTGIR	3.12929	0.491266	4.29859					CCL5	-1.94319	3.16674	0.82348
SPI1	3.12656	1.02646	8.96459					HFE	-1.94341	3.51304	0.913396
CXCR4	3.12603	10.2855	89.795					MX1	-1.94541	4.54896	1.1811
ITGB2	3.11906	1.24957	10.8566					GNGT2	-1.94593	3.26252	0.846777
TMEM141	3.10772	0.909383	7.83909					SOCS1	-1.97074	4.24318	1.08253
ALDOC	3.09674	0.206323	1.76507					P2RY1	-1.97277	4.62037	1.1771
SEMA4A	3.09517	0.588588	5.02979					AI607873	-1.97682	4.5408	1.15359
RASSF4	3.09512	0.563697	4.81693					LILR4B	-1.98631	9.84019	2.48351
ALDH1B1	3.07234	0.593464	4.99186					MARCKS	-1.98798	2.8014	0.706207
CCR2	3.06281	2.9829	24.9251					TGFBI	-2.02815	11.7559	2.8822
PARP3	3.04136	0.771409	6.35074					TNFSF13	-2.14017	5.13785	1.16554
PGAM1	3.03922	10.6729	87.7362					CRIP1	-2.1433	143.069	32.3852
PKM	3.03551	6.45111	52.895					BAMBI-PS1	-2.1501	2.84516	0.641004
CSF3R	3.02614	0.916262	7.46412					IFI47	-2.23282	2.27107	0.483154
KLF4	3.02507	1.05103	8.55567					TMEM176A	-2.24529	3.49274	0.736658
HPSE	3.01273	0.240245	1.93899					NAAA	-2.28281	5.82085	1.19617
LAT2	3.01156	1.01793	8.20894					FGL2	-2.31699	12.2753	2.46348
NAT8L	3.00827	0.234433	1.88624					MS4A3	-2.32603	10.3943	2.07295
PYGL	2.99091	0.963291	7.65791					IFI203	-2.37683	5.58889	1.07604
TNFSF12	2.9626	0.133384	1.03976					AW112010	-2.41831	4.4431	0.831191
SH3BGRL3	2.958	53.177	413.211					CD7	-2.48347	2.88134	0.515224
PRSS57	2.9529	0.949399	7.35123					CCL6	-2.48778	30.0441	5.35628
NUPR1	2.94495	0.276363	2.12812					S100A4	-2.4963	201.862	35.7762
GSR	2.9421	1.19985	9.22124					TMEM176B	-2.55464	5.09836	0.867776
PYHIN1	2.92657	1.01488	7.71617					THY1	-2.64702	3.10622	0.495908
COTL1	2.91832	1.69062	12.7806					H2-AB1	-2.72135	7.84813	1.19003
IL3RA	2.91708	0.692401	5.22982					NKG7	-3.18806	25.1481	2.75933
CLEC4D	2.9147	0.309993	2.33756					LY6A	-3.8563	7.65819	0.528768
RAB27A	2.90789	0.544478	4.08643					JCHAIN	-5.03227	3.05665	0.0934076
FES	2.89904	3.11191	23.2126					CD74	-5.04084	18.634	0.566058
UNC93B1	2.89459	3.06089	22.7618					H2-AA	-6.38805	17.4647	0.208529
CLEC2I	2.8926	0.316395	2.34957
ASAH1	2.88953	0.512777	3.79983
CISD3	2.88215	0.689787	5.08545
THEMIS2	2.87944	0.638414	4.69787
RGS14	2.87145	0.656923	4.80735
HMOX1	2.86898	1.30646	9.54431
NAAA	2.86636	0.164033	1.19617
GM1966	2.86601	0.472623	3.44565
SLC12A9	2.84469	0.451723	3.24495
LIMD2	2.84176	10.7819	77.2952
SERPINB1A	2.83646	2.95832	21.1302
TSC22D3	2.8196	0.303349	2.14154
ATP8B4	2.81527	0.247136	1.73947
ADAM15	2.80792	1.06082	7.42865
FABP4	2.80101	0.271255	1.89045
ANXA5	2.79533	0.864953	6.00442
GFI1	2.78853	0.772259	5.33573
NAIP6	2.7843	0.367501	2.53173
GPR65	2.78347	0.559801	3.85426
KLRB1F	2.78212	0.356418	2.45167
LY6G5B	2.78165	0.478152	3.28794
TCN2	2.77827	0.877999	6.02333
SAT1	2.77562	5.02083	34.381
ARHGDIB	2.76859	7.72606	52.6485
CYP4F16	2.75856	0.341362	2.31006
PSTPIP1	2.75174	0.32296	2.17523
ADSSL1	2.73224	0.771999	5.12984
TNFAIP8L2	2.73207	3.73832	24.8377
RWDD2A	2.71904	0.222322	1.46384
SELM	2.7085	0.812162	5.30863
H2-DMB1	2.7045	1.34315	8.75509
DENND1C	2.69833	0.629985	4.0889
HIST1H1A	2.68837	0.521922	3.36422
FAM105A	2.68629	0.378256	2.43466
GMIP	2.68333	2.05959	13.2294
TMSB4X	2.67466	120.296	768.079
NXT2	2.66508	0.455726	2.89049
ITGB7	2.6612	2.12333	13.4314
CD53	2.6606	0.942254	5.95781
CSF2RB	2.65994	1.47876	9.34581
CTSC	2.65734	0.490028	3.09143
NR4A1	2.65729	0.272795	1.72092
ST8SIA4	2.65132	0.331527	2.08279
IL10RA	2.64635	0.640221	4.00831
MAN2B1	2.63654	4.66904	29.034
KCNK6	2.63619	0.351221	2.18351
DSTN	2.62617	1.92935	11.9116
IL6RA	2.62231	0.288642	1.77728
IFI30	2.61917	7.3237	44.9966
TNFRSF1B	2.61283	0.66171	4.04768
RPPH1	2.61196	3.23778	19.7937
BC147527	2.611	0.218161	1.3328
VIM	2.6097	14.273	87.1187
GSN	2.60689	0.431445	2.62831
KLHL5	2.60428	0.903303	5.49287
TPD52	2.60353	0.231864	1.40921
TM6SF1	2.60247	0.767234	4.65961
PRTN3	2.59233	26.5276	159.981
RHOB	2.57742	9.90265	59.106
PPP1R18	2.57736	2.45771	14.6687
SLA	2.57379	0.793853	4.72638
GLIPR2	2.5667	0.616785	3.65416
CDKN1A	2.55314	0.393624	2.31021
TMEM106A	2.55292	0.234027	1.37332
LITAF	2.55198	0.498806	2.92519
TNF	2.55032	0.514506	3.01379
TNFRSF1A	2.54607	1.65853	9.68646
CYTH4	2.52723	1.20596	6.95193
CARD19	2.52494	0.40972	2.35814
SNX20	2.51514	0.631718	3.61124
ARPC1B	2.51228	7.99779	45.629
PPM1M	2.49944	2.64232	14.9414
RAB32	2.49793	0.807198	4.55966
ORAI1	2.4867	0.616783	3.45703
I830077J02RIK	2.48602	0.527744	2.95658
GMFG	2.48263	0.965589	5.39684
APOBEC1	2.47486	0.466133	2.5913
UBL3	2.47097	0.357279	1.98081
PAQR7	2.46259	0.817687	4.50715
SELL	2.44875	3.77456	20.6069
RGS2	2.4474	3.45947	18.8691
LILR4B	2.43977	0.457742	2.48351
IFNGR2	2.43548	0.639224	3.45785
CTSG	2.43273	34.2227	184.773
STK10	2.42798	0.29461	1.58541
HEXB	2.4187	0.649471	3.47266
HSD17B11	2.41777	0.571449	3.0535
FGD2	2.41471	0.483743	2.57939
BNIP3	2.41359	0.357347	1.90393
MAFB	2.41141	0.348528	1.85415
DGAT1	2.41056	0.841969	4.47659
GALNS	2.40895	0.739366	3.92668
CAPG	2.40794	1.5615	8.28712
HIST1H4D	2.40711	1.29839	6.88684
ITPRIPL2	2.4022	1.7349	9.17079
NEU1	2.39109	2.67041	14.0077
GM2A	2.38698	3.01228	15.756
CTSA	2.38296	9.08662	47.3962
PRKCD	2.37881	1.80471	9.38647
ADAP1	2.37467	0.394815	2.04758
TAGAP	2.37442	1.03387	5.36091
RRAS	2.3686	0.46728	2.41322
UAP1L1	2.36549	1.78463	9.19668
FKBP1A	2.36264	1.12686	5.79557
MS4A6B	2.357	0.561064	2.87435
RCSD1	2.35579	0.544638	2.78786
TMEM50B	2.35193	0.352571	1.79989
CNN2	2.35082	8.26098	42.1403
MCTS2	2.35025	2.11829	10.8014
NAIP5	2.34894	0.580014	2.95488
PLAC8	2.345	10.2432	52.0413
PLEKHO1	2.34421	1.80408	9.16075
LCP1	2.34349	1.45201	7.36936
ATP6V0C-PS2	2.34275	3.38789	17.1857
LYN	2.34173	0.343705	1.74228
ZBTB42	2.33962	0.608796	3.08153
CHDH	2.33529	0.788326	3.97831
PDLIM2	2.331	0.30075	1.51324
CTBS	2.32324	0.363744	1.82038
SLC43A2	2.32006	0.304628	1.52117
GPSM3	2.31558	9.73395	48.4562
MGP	2.31538	0.513743	2.55709
TLR9	2.31116	0.676369	3.35669
P2RX1	2.30158	0.650484	3.20687
B3GALT4	2.30116	1.60112	7.89115
NAIP2	2.2974	0.313308	1.54014
BC035044	2.2963	0.619279	3.04188
ARHGAP27	2.29459	0.478588	2.34802
CD69	2.29387	0.585203	2.86967
A630001G21RIK	2.2912	0.6209	3.03907
HCST	2.28937	1.09432	5.3495
TRAF3IP3	2.27537	0.431874	2.0908
FAM49B	2.27447	0.421798	2.04074
TCIRG1	2.2692	3.51974	16.9671
CTSZ	2.26774	5.91813	28.4998
RAB3D	2.26633	1.99763	9.61057
ERO1L	2.26555	1.31651	6.33024
HIST1H2BM	2.25879	0.804201	3.84882
HEXA	2.25431	1.71709	8.19233
RGS19	2.25404	4.31709	20.5932
CHST12	2.24702	1.42006	6.74103
HFE	2.24566	0.192597	0.913396
RASSF2	2.24188	0.661564	3.12929
LAMTOR4	2.23799	5.90189	27.8415
SORT1	2.23419	0.595706	2.80278
ZEB2OS	2.22945	1.21405	5.69334
FMNL1	2.22492	2.24138	10.4781
PTPN18	2.22442	0.817481	3.82028
AHNAK	2.21342	0.613858	2.84691
PLP2	2.21337	10.614	49.223
KCTD11	2.21065	0.832472	3.85339
ACOX3	2.20958	0.706443	3.26759
PNKP	2.2019	4.34032	19.9691
RAC2	2.20143	11.5613	53.1747
SMPDL3A	2.19914	1.75879	8.07647
DDIT4	2.19888	3.30625	15.1798
PSAP	2.19601	12.3273	56.4851
CD300A	2.1947	0.70857	3.24381
CST3	2.1947	19.5575	89.533
ARHGAP9	2.19157	2.77039	12.6552
TMEM173	2.18984	2.79852	12.7684
SH2D3C	2.18817	0.499806	2.27775
LPCAT4	2.18203	0.505173	2.29242
RAMP1	2.17715	0.841975	3.80792
NAGA	2.17658	2.3978	10.84
PTGS1	2.17499	0.540284	2.43983
PLIN3	2.17272	1.14359	5.15616
TWF2	2.16177	2.09702	9.38347
PQLC3	2.16041	1.02103	4.56444
CLEC10A	2.15336	0.555827	2.47267
BIRC3	2.14417	0.517822	2.28897
ALAS1	2.1342	2.49612	10.9578
CASP1	2.12969	0.954387	4.17663
PGD	2.12658	5.93053	25.8975
LAPTM5	2.12474	8.18445	35.6943
HIST1H4B	2.1229	0.822721	3.5835
HMGA1-RS1	2.1201	11.0093	47.86
MX1	2.11441	0.272763	1.1811
CALHM2	2.10948	1.08897	4.69929
NUAK2	2.10578	0.529479	2.27904
TIRAP	2.09643	0.465167	1.98929
NINJ1	2.09316	2.47013	10.5396
HK2	2.08745	0.483209	2.05363
TSPAN17	2.08701	0.395423	1.68002
PLA2G15	2.08679	0.975589	4.14433
OSTF1	2.08645	0.66288	2.81527
SLC36A1	2.08459	0.813379	3.45
GSDMD	2.08439	4.30692	18.2655
SMIM14	2.08351	0.496321	2.1036
IDH1	2.08105	0.643	2.72063
CD180	2.07937	0.796743	3.36721
ZBTB7B	2.07582	1.38406	5.83494
LTBR	2.07184	1.98238	8.33441
DNASE1L1	2.06709	0.816564	3.42173
FUT4	2.06575	0.984499	4.12162
PIK3IP1	2.06416	1.16092	4.85489
IKBKE	2.06088	0.457026	1.9069
NLRX1	2.05841	0.552348	2.30067
PKP3	2.05793	0.349088	1.45356
SIK1	2.05608	1.49152	6.20256
PLOD3	2.04959	2.97132	12.3009
FAM234A	2.04715	0.35509	1.46754
GLRX	2.04605	2.28967	9.45569
DUSP7	2.04483	1.64085	6.77056
SLC27A4	2.04159	0.827983	3.4088
NAGLU	2.03674	1.07836	4.42472
1600014C10RIK	2.03076	1.30778	5.34387
NFKBID	2.02612	0.880038	3.58444
GM5617	2.02199	3.14557	12.7756
POLD4	2.02141	5.97474	24.2563
SLC35A5	2.02056	0.338954	1.37528
ANXA6	2.01384	0.829632	3.35051
HOXA7	2.01105	1.16851	4.70996
RPS6KA1	2.00723	2.07878	8.35694
TNFSF9	2.0068	0.313657	1.26055
SIGLECF	2.00394	1.21466	4.8719
HES6	1.99912	16.1929	64.7323
SMPD2	1.99607	0.908525	3.62421
PYCARD	1.99383	8.79712	35.0383
IRF8	1.98913	4.62754	18.3712
NOTCH1	1.9782	0.581054	2.28936
FXYD5	1.97341	3.59026	14.0988
DUSP3	1.9647	0.584924	2.28314
SP140	1.96235	0.354312	1.38074
ATP6V1B2	1.95348	3.21227	12.4414
CDK5R1	1.95158	0.477463	1.84682
AGER	1.95048	0.403639	1.56008
ARHGAP4	1.94827	2.12355	8.19503
YPEL3	1.94576	4.6265	17.8231
PLXNB2	1.9435	0.788883	3.03433
CAMK1	1.94264	0.558207	2.1458
5031439G07RIK	1.94226	0.578981	2.22506
ARHGAP30	1.93207	2.93077	11.1839
H1F0	1.93185	18.758	71.5701
CSF2RB2	1.93111	0.656346	2.50297
LCP2	1.93088	0.489353	1.86585
ABCD1	1.92894	1.43203	5.45283
SAMD10	1.92246	0.728838	2.7628
PALM	1.92129	1.14062	4.32021
ANKRD28	1.91897	0.566255	2.14131
RAB44	1.9098	9.31548	35.0037
LPAR6	1.90487	3.05442	11.4381
GADD45B	1.89748	1.14018	4.24789
CEBPA	1.89712	9.81919	36.5733
SLCO4A1	1.89691	0.503694	1.87583
CITED2	1.89396	9.41897	35.0059
XPC	1.89066	1.15124	4.26885
SLC25A45	1.88801	2.34271	8.67093
AGPS	1.88717	0.581406	2.15067
TEP1	1.88376	0.355044	1.31023
SH2B3	1.88207	1.80617	6.65763
RASA4	1.88078	0.613976	2.26112
CAPN2	1.86991	0.234591	0.857454
EVI2B	1.86723	6.34314	23.1418
GYS1	1.86216	0.656286	2.38594
CPNE3	1.85853	0.39644	1.43764
IL4RA	1.85318	0.566913	2.04822
TICAM2	1.85098	0.348152	1.25595
RIN3	1.84755	0.449025	1.61599
RN45S	1.84729	308.309	1109.36
HIST1H2BK	1.84546	2.42471	8.71361
HIST1H3C	1.84491	1.34042	4.81519
EMP3	1.84233	14.2941	51.2567
RENBP	1.84135	0.478342	1.71411
YPEL5	1.84095	0.828562	2.96828
KLF6	1.8402	2.52687	9.04769
AP3S1	1.83916	1.10668	3.95974
APRT	1.83337	25.8642	92.1719
NEURL3	1.83056	1.56578	5.5691
IL18RAP	1.82528	0.491166	1.74058
CCDC88B	1.82386	3.13814	11.1099
FAM110A	1.82385	0.503923	1.78401
DGKA	1.81729	0.421288	1.4847
NPC2	1.81167	6.59236	23.1424
NPFF	1.80973	0.433866	1.52104
MPND	1.8065	1.19924	4.19485
NRROS	1.80638	3.75769	13.143
RILPL2	1.80506	0.947316	3.31034
EAR2	1.80172	2.22641	7.76206
HIST1H3G	1.79537	0.930226	3.22886
B4GALNT1	1.79083	11.8063	40.8513
AP5B1	1.79067	2.68086	9.27513
CCNG2	1.79064	1.72121	5.95489
EDEM1	1.79008	2.0522	7.09719
LAMP1	1.78992	12.138	41.9729
ARRB2	1.789	4.32127	14.9332
CLN3	1.78508	0.969078	3.33981
MXD1	1.78202	1.20899	4.15777
PTPN6	1.78099	5.31041	18.2498
CDK2AP2	1.77961	21.5502	73.9895
MICAL1	1.77801	1.35077	4.63251
RAP2A	1.77426	0.339173	1.16018
SUN2	1.77206	5.84316	19.9568
GUSB	1.77038	6.09679	20.7988
STX7	1.76808	0.719772	2.45154
MALT1	1.76108	0.389386	1.31982
CRLF2	1.76068	2.0468	6.93576
MVD	1.75789	0.484457	1.63845
S100A13	1.7514	0.729046	2.45459
LYL1	1.75058	18.1234	60.9841
VASP	1.74841	4.1376	13.9019
PGK1	1.73884	5.70638	19.046
MRPL33	1.73664	3.19136	10.6355
CD244	1.73403	0.309484	1.02951
ZYX	1.73187	8.35852	27.7635
SELPLG	1.73029	8.53354	28.3138
ITGAL	1.73015	1.70437	5.65446
SPATA2L	1.73009	0.548872	1.82088
WSB1	1.72854	3.13146	10.3774
H2-DMA	1.72838	1.89192	6.26901
RNASE6	1.72471	4.78819	15.8256
SH2D5	1.72421	1.69001	5.5838
AGPAT2	1.72235	1.12266	3.70449
MAP3K1	1.72135	0.483714	1.59502
MAPKAPK3	1.72055	1.57441	5.18865
LMBR1L	1.72038	0.49769	1.64001
HPS3	1.71988	0.558431	1.83952
CSTB	1.70979	5.18954	16.9756
CDKN2D	1.70916	7.6144	24.8969
TSEN34	1.70286	1.14435	3.72537
HCLS1	1.70119	2.18187	7.09476
ATP6V0B	1.69945	12.151	39.4639
DNAJC10	1.69921	2.14848	6.97661
WIPF1	1.69479	0.402494	1.30299
ADD3	1.69424	0.482981	1.56296
PTPRC	1.69308	0.850988	2.75163
INPPL1	1.68658	0.604154	1.94472
SH3BP2	1.68247	0.46525	1.49335
PPP2R5A	1.68009	1.06222	3.40388
GSTM4	1.67714	1.26164	4.03462
CTSB	1.67644	7.58706	24.2511
TREX1	1.67339	8.56462	27.3179
43352	1.66824	#N/A	#N/A
ALYREF2	1.66494	2.51756	7.9832
CYTIP	1.66105	0.599433	1.89569
CEP55	1.65856	0.567125	1.79043
BEX6	1.65726	0.91208	2.87685
CEP19	1.65399	0.692327	2.17878
HIST1H2BJ	1.6504	2.39298	7.5121
RASSF5	1.65018	0.652996	2.04957
TPM4	1.63836	2.36581	7.36507
GGH	1.63718	0.348432	1.08382
FAM64A	1.63521	2.02075	6.27713
NAGK	1.63485	0.548188	1.70242
HGSNAT	1.6296	0.543613	1.68209
TCP11L2	1.62933	0.487592	1.50846
HMGA1	1.62932	20.2957	62.7885
ITM2B	1.62423	9.70252	29.9107
CBX8	1.61851	1.64566	5.0531
IL10RB	1.61467	1.46022	4.47181
JRKL	1.61458	2.00702	6.14597
NKIRAS2	1.61365	4.1668	12.7514
VAV1	1.61187	1.16061	3.54739
GPR171	1.60914	1.30611	3.98456
DBI	1.6065	3.54176	10.7851
ALDH3A2	1.6064	0.804488	2.44959
6530402F18RIK	1.59951	0.687808	2.08434
MAP4K2	1.59888	2.33746	7.08037
MAPKAPK2	1.59596	2.28898	6.91948
CD48	1.59533	1.21494	3.67111
BIN3	1.59402	0.792894	2.39366
GPI1	1.59387	7.94933	23.9957
ADGRE5	1.59244	3.95442	11.925
GLA	1.59104	0.612855	1.84633
LRCH4	1.59031	2.71354	8.17084
IFFO1	1.58747	1.46415	4.4001
PTGR1	1.58479	0.644857	1.93434
ELANE	1.5839	47.3722	142.012
CCPG1	1.5827	1.12487	3.36932
HIST1H2BB	1.57959	1.06208	3.17439
ACTR3	1.57563	4.45026	13.2647
RNPEP	1.57381	1.34441	4.00218
SLC35C2	1.56859	3.30698	9.80899
TMSB10	1.56575	49.8736	147.642
HIST2H2BB	1.56418	0.951904	2.81488
RP2	1.56401	0.610406	1.80481
SCPEP1	1.56124	0.602946	1.77933
TMEM43	1.55856	2.47164	7.28046
NBEAL2	1.55816	1.49685	4.40789
FLNA	1.55576	16.8848	49.6393
MAP3K6	1.5514	0.67534	1.97943
NIN	1.55077	0.957858	2.80627
A430046D13RIK	1.55072	1.30259	3.81612
ZBTB18	1.55057	7.00778	20.5281
KDM7A	1.54819	0.632814	1.85066
ARL8A	1.54424	1.50645	4.39355
IFNAR2	1.53952	1.33602	3.88376
FAM43A	1.53636	1.92593	5.58638
CD84	1.53575	0.560207	1.62427
GYG	1.53383	1.18702	3.43708
MAPK3	1.53102	7.36993	21.2984
FAM214B	1.52702	0.729367	2.10196
NUDT14	1.52702	0.800026	2.3056
SLC35C1	1.52404	6.57944	18.9221
SP100	1.52161	0.816945	2.34554
RAB4B	1.52041	1.63236	4.68277
OGFRL1	1.51806	3.07493	8.80677
ALDOA	1.51712	46.8864	134.198
RHOG	1.51086	7.37715	21.0234
ATP2A3	1.50551	4.12879	11.7227
LASP1	1.50397	1.7286	4.90269
ALDOART1	1.49975	2.04253	5.77616
GPR132	1.49328	0.947662	2.66794
DHRS1	1.49318	2.31222	6.5091
ARID5A	1.49219	0.780085	2.1945
TMEM86A	1.49036	0.96958	2.72412
MLKL	1.48524	0.531988	1.48938
HVCN1	1.48316	0.519103	1.45121
TMEM205	1.48068	1.03666	2.89312
KLC4	1.47806	0.54769	1.52572
GM5523	1.47769	2.74878	7.65545
LTA4H	1.4709	3.06333	8.49141
PLEC	1.46595	1.13616	3.13857
CAP1	1.46529	4.73182	13.0654
SH3BP1	1.46421	3.08093	8.50069
ARPC2	1.45891	4.75001	13.0578
AI413582	1.45732	2.77656	7.62434
MFSD1	1.45537	2.01014	5.51232
FLOT2	1.45368	1.7454	4.78074
BIN2	1.45298	2.44182	6.68502
DSCR3	1.45201	0.846245	2.31524
CD37	1.45169	6.32532	17.3015
HMGN2	1.4507	65.9043	180.143
FAM107B	1.44323	2.20921	6.00749
FAM160A2	1.44301	0.748781	2.03584
ZFP703	1.44107	2.79319	7.58411
CD93	1.43926	10.6872	28.9817
IRF2BPL	1.43612	0.668664	1.80935
HDAC5	1.43548	0.685833	1.85498
TRIM14	1.43536	0.604741	1.63552
CBX4	1.43316	2.40732	6.50067
RELT	1.43016	1.20237	3.24012
CERK	1.42135	0.606937	1.6256
PNPO	1.41502	5.42633	14.47
FAM46A	1.41426	5.73428	15.2831
ATG101	1.41374	2.3502	6.26153
RASGRP2	1.41013	2.75029	7.30919
TST	1.40933	1.3842	3.67662
NEURL2	1.40868	0.898056	2.38429
XBP1	1.40641	12.8946	34.1806
SOCS6	1.40262	0.721919	1.90862
NECAP1	1.40225	0.84842	2.24249
SMIM20	1.40027	1.98929	5.25077
EFHD2	1.39947	4.36606	11.5178
RNF130	1.39919	0.523545	1.38087
SPTAN1	1.39605	0.809714	2.131
LY9	1.39515	0.736618	1.93742
TSPAN14	1.39493	0.692206	1.82034
GAPDH	1.39408	39.7903	104.577
PSMB8	1.39223	25.5736	67.1267
NEAT1	1.3922	5.18843	13.6185
SPNS1	1.39197	3.018	7.92033
BCKDHA	1.39163	1.35075	3.54403
TMEM55B	1.38862	5.26814	13.7935
9330151L19RIK	1.38824	2.46597	6.45491
AKNA	1.38769	1.96944	5.15323
IRAK4	1.3875	0.481869	1.26069
ARPC5	1.38349	14.6909	38.3282
HIGD2A	1.38293	31.5663	82.324
VPS9D1	1.38262	1.05977	2.76325
KHK	1.37522	3.1866	8.26628
PXN	1.3741	1.47934	3.83454
SCAMP2	1.37383	1.72031	4.45832
RINL	1.37346	2.64708	6.85834
KCTD12	1.37345	8.26961	21.4256
SNX18	1.37114	0.891288	2.30554
ELAC1	1.36758	0.542837	1.40073
HIST1H1D	1.36221	1.19425	3.07017
DEGS1	1.36115	5.02492	12.9085
FOXRED2	1.3587	1.31568	3.37413
ELF4	1.3576	1.15557	2.96127
LBH	1.35718	0.825044	2.11363
PBXIP1	1.35493	3.01966	7.72383
UGDH	1.35193	0.963914	2.46043
CORO7	1.35072	1.30329	3.32391
SPTBN1	1.35022	0.605692	1.54421
STARD5	1.34675	0.409609	1.04179
NFKBIA	1.34521	7.79557	19.806
ANXA11	1.34469	0.889371	2.25879
SIGLECG	1.34379	0.822089	2.08659
CST7	1.3433	2.06336	5.23539
SPG21	1.34238	1.09132	2.76727
USF1	1.34132	3.84061	9.73144
TMEM170B	1.33992	0.655874	1.66027
FBXL5	1.33171	0.727666	1.83153
BMYC	1.33036	7.04335	17.7116
SDF2L1	1.3285	11.366	28.5448
ITM2C	1.32829	2.70132	6.78317
ABTB1	1.32797	4.42996	11.1214
ACTG1	1.3272	226.552	568.451
9330133O14RIK	1.32684	2.41932	6.06892
TMEM185B	1.32604	5.33771	13.3823
CMTM7	1.32526	4.79823	12.0233
ACOT10	1.32485	1.77333	4.44231
ELMO2	1.3206	0.936147	2.33822
ZDHHC12	1.31833	2.76597	6.89771
SHFM1	1.31775	3.25027	8.10219
BACE1	1.31132	0.75632	1.87694
BORCS6	1.30938	3.72912	9.24204
SSFA2	1.30894	0.577383	1.43053
GNGT2	1.30683	0.342276	0.846777
PKN3	1.30401	0.595868	1.47128
GLUD1	1.30381	2.31093	5.70522
NCKAP1L	1.30256	2.72376	6.71858
LAMP2	1.29913	1.31219	3.22905
KIF21B	1.29897	0.972625	2.39317
TOR1A	1.29727	3.52035	8.65175
CD44	1.2944	1.36964	3.35938
PLPPR3	1.29062	3.10889	7.60535
NCOA4	1.28974	5.38148	13.1568
BTG1	1.28862	8.80699	21.5151
SCAND1	1.28846	4.14588	10.127
ATP6V0D1	1.28683	1.19225	2.90898
DPP7	1.28277	1.62197	3.94635
GM6644	1.28222	1.13963	2.77172
RSRP1	1.27888	32.019	77.6942
TNFAIP1	1.27765	0.537072	1.3021
THAP3	1.27275	0.874194	2.11224
NABP1	1.26912	0.715402	1.72422
TSPO	1.2674	6.89079	16.588
NAGPA	1.26553	2.52892	6.07992
MYL12B	1.26434	5.48686	13.1804
MSN	1.26253	3.35578	8.05105
LARS2	1.26224	3.32003	7.96365
SLC9A3R1	1.2617	1.71681	4.11656
RGL2	1.26013	5.27896	12.6441
SERP1	1.25916	33.7349	80.7468
ZDHHC20	1.25651	0.449249	1.07334
PIK3CD	1.25509	1.57592	3.76143
MIEF2	1.25291	1.10544	2.63449
TMED3	1.2522	7.69754	18.3359
ACTB	1.24954	344.547	819.213
GLMP	1.24871	8.67943	20.6249
TRAPPC2L	1.24241	2.84911	6.74084
ENO1	1.24207	9.88842	23.3898
S1PR2	1.24138	0.468973	1.10877
UNC119	1.24015	6.13773	14.4988
SLC44A2	1.24012	2.28825	5.40528
BC017643	1.23974	7.3337	17.319
ABHD5	1.23973	0.589405	1.39191
NCKIPSD	1.23794	0.849218	2.00298
KLF10	1.23471	2.15855	5.07978
PADI2	1.2333	0.708311	1.66527
TXNL4B	1.23308	0.827044	1.94412
S100A10	1.2307	5.33198	12.5132
IRF2BP2	1.22964	13.6093	31.915
ZFP513	1.22869	3.30737	7.75098
DCXR	1.22797	2.57832	6.03941
HIST1H1E	1.22372	1.24837	2.91554
TPM3	1.22036	6.71274	15.641
AI467606	1.216	11.8956	27.6338
CNPY3	1.21546	2.6265	6.09913
HMHA1	1.21495	16.1189	37.4173
TOR4A	1.21383	7.55998	17.5356
ADRB2	1.20765	5.12943	11.847
BAD	1.20516	1.56459	3.60736
D17H6S53E	1.20197	1.7154	3.94633
PGS1	1.20101	0.616453	1.41724
FAM84B	1.20071	1.52131	3.4968
SPSB2	1.20065	2.23479	5.13652
ATRAID	1.19952	2.29836	5.27849
2610507I01RIK	1.19783	5.15057	11.8152
TOR3A	1.19719	0.657576	1.50777
IQGAP1	1.19704	1.56544	3.58909
SIKE1	1.19599	1.6849	3.86012
ATG9A	1.19521	3.40475	7.7961
IL6ST	1.1949	0.580168	1.32817
GXYLT1	1.19376	0.69835	1.59747
ARAP1	1.19286	0.888038	2.0301
WAS	1.19049	6.52639	14.8952
TBC1D10C	1.18655	2.70306	6.15237
IFNAR1	1.18649	1.75938	4.00433
IER2	1.18371	24.9549	56.6875
G6PDX	1.17985	4.90097	11.1033
FLOT1	1.17428	3.64489	8.22577
P4HB	1.17196	29.1649	65.7137
SRD5A3	1.16817	1.06294	2.38871
CTSL	1.16556	2.37671	5.33145
ITPRIP	1.16434	1.01955	2.28513
1600012H06RIK	1.16424	4.70169	10.5372
SAMHD1	1.16177	2.17842	4.87384
HIST1H2BH	1.16177	1.15082	2.57475
B4GALT1	1.16127	1.34814	3.01516
STK17B	1.15915	0.977862	2.18381
RNH1	1.15883	4.98172	11.123
H2AFJ	1.15591	17.1729	38.2654
RAB5B	1.1535	2.45091	5.45214
ARPC4	1.15278	9.00713	20.0266
ARHGEF18	1.15178	0.761767	1.69255
SVIP	1.15177	3.53748	7.85979
6330418K02RIK	1.14884	0.670826	1.48746
PITPNM1	1.14632	1.80385	3.99281
RNF149	1.14518	0.783619	1.73315
CYB5R1	1.14428	3.56562	7.8813
ADGRG3	1.14302	2.08916	4.61375
ZNHIT1	1.14182	2.90825	6.41735
SGSH	1.13849	1.27515	2.80725
GM12070	1.13766	95.8312	210.851
CMTM3	1.13756	1.38737	3.05232
ZNRF1	1.13637	0.728583	1.60162
SGPL1	1.13566	0.730297	1.6046
6330416G13RIK	1.13445	0.578531	1.27008
TOR1AIP1	1.13421	1.51593	3.32742
ADRBK1	1.13152	8.85421	19.3986
CREB3	1.12913	1.80985	3.95861
ERLIN1	1.12833	1.25445	2.7423
ATP6V0C	1.12778	17.6202	38.5042
ATP6V1E1	1.12508	1.47675	3.221
GNG5	1.12447	7.06879	15.4115
TRP53INP1	1.124	1.82815	3.98447
GNAI2	1.11885	12.6114	27.3887
MGAT2	1.11859	21.7696	47.2692
SMUG1	1.117	0.769261	1.66849
ASL	1.11676	1.03738	2.24966
ANKRD16	1.11575	1.01589	2.20152
SMIM6	1.10881	0.672343	1.45003
TNFSF14	1.10843	1.05844	2.28212
ESYT1	1.10329	8.88374	19.0862
ADIPOR1	1.10281	4.32164	9.28173
CLIC1	1.10217	17.1458	36.8082
CCDC28B	1.10211	1.43919	3.08949
SAMSN1	1.10128	1.12335	2.4101
RNASET2A	1.10122	1.60176	3.43636
AP5Z1	1.09611	1.36454	2.91709
1810026B05RIK	1.09517	0.729649	1.55881
TIFA	1.09415	4.58585	9.79019
ARL4C	1.09364	2.01809	4.30686
RAC1	1.09293	7.12544	15.199
TRAFD1	1.09196	2.62087	5.58676
RASA3	1.09117	0.69405	1.47865
SFT2D2	1.08899	2.43246	5.17445
FIS1	1.08806	4.74331	10.0837
SLC15A4	1.08741	0.803211	1.70676
YTHDF3	1.08545	1.64899	3.49923
FTL1	1.08355	291.814	618.425
SMDT1	1.07879	10.4088	21.9863
DNASE2A	1.07766	11.0374	23.2956
ETHE1	1.07514	0.648091	1.36548
FDPS	1.07338	3.29268	6.92898
GPX1	1.07318	486.643	1023.93
MAP7D1	1.07104	1.09779	2.3064
COA4	1.07069	1.73137	3.63663
MAPK7	1.06666	3.20542	6.71401
LPAR2	1.06513	0.741217	1.55089
PLSCR3	1.06409	9.9551	20.8146
KCTD20	1.06101	3.97238	8.28793
PRKD3	1.05797	0.770007	1.60316
MYL6	1.05785	32.6266	67.923
COLGALT1	1.05688	7.34093	15.2723
PLEKHM1	1.05611	0.594787	1.23676
CRLF3	1.05504	1.42793	2.96691
PCYOX1	1.05254	4.10464	8.51376
LIPE	1.05244	0.942254	1.95427
PLIN2	1.05	4.45801	9.23043
ACY1	1.04477	2.63122	5.42831
TMEM165	1.04354	1.40919	2.90473
1110008P14RIK	1.04175	2.76054	5.68321
ATP6V1A	1.04056	1.00361	2.06445
CLTA	1.04012	4.70402	9.67334
TRIM11	1.04007	1.99882	4.11024
KLHL6	1.03953	1.18564	2.43715
DEF6	1.03857	2.31903	4.76375
ATP13A2	1.03767	3.8868	7.97928
CAPZA2	1.03638	2.85753	5.86102
SERTAD3	1.03448	1.97025	4.03582
A630066F11RIK	1.03167	0.893643	1.82695
SNAPC5	1.03161	3.68018	7.52341
GPATCH3	1.02882	0.758596	1.5478
ABRACL	1.02793	2.72884	5.56437
IFNGR1	1.02644	8.79082	17.9068
ATP6AP2	1.02461	1.86705	3.79833
GBP3	1.02089	1.02316	2.07617
RNF166	1.01723	2.99652	6.06502
CRIP1	1.0161	16.0129	32.3852
WDR1	1.01371	3.45936	6.9848
GPR137	1.0127	2.22628	4.49194
BCL10	1.01188	2.16114	4.35804
ACTR2	1.01145	4.2991	8.66672
ZFP36	1.01071	18.882	38.0456
H6PD	1.00964	1.44145	2.90223
GBA	1.00852	5.23587	10.5337
PITPNA	1.00815	2.13366	4.29148
INPP5K	1.00623	2.23129	4.4819
FAM26F	1.00216	0.66204	1.32607
GABARAP	1.00132	24.4601	48.9648
TMEM63A	1.00131	1.03789	2.07766
BRK1	1.00126	5.89606	11.8025
ZFP296	1.00084	1.07609	2.15343
WDR43	-1.00205	3.24666	1.62103
43164	-1.00336	#N/A	#N/A
NOMO1	-1.00342	3.74401	1.86757
STIP1	-1.00571	10.1167	5.03841
ZFP146	-1.00576	6.849	3.41085
PISD-PS1	-1.00585	22.1007	11.0056
ADD1	-1.00669	4.75643	2.36722
HYPK	-1.00791	37.2112	18.5039
PUS1	-1.00849	8.75121	4.34993
KMT2B	-1.00952	6.46908	3.21328
CNOT6	-1.00979	4.35528	2.16291
PA2G4	-1.01058	47.0129	23.3347
PRPF4B	-1.01085	6.06734	3.01094
NDUFAF1	-1.01199	2.77885	1.37792
REXO2	-1.012	5.99649	2.97341
RAB10	-1.01255	1.80709	0.895719
OGDH	-1.01334	3.52412	1.74584
RBM10	-1.01361	2.46952	1.22317
CNOT1	-1.01422	3.33013	1.64874
RBM15B	-1.01429	14.2691	7.06421
ZGPAT	-1.01493	2.32353	1.1498
FBXO3	-1.01619	2.29225	1.13333
FEM1B	-1.01658	4.36601	2.15807
PRAF2	-1.01682	2.38314	1.17776
EP400	-1.01782	2.19798	1.0855
PRDX6	-1.01794	30.6293	15.1254
NMRAL1	-1.01841	6.54175	3.2294
RFC4	-1.01933	4.02503	1.98574
CHD4	-1.01956	13.0297	6.42714
C030006K11RIK	-1.02022	8.97867	4.42685
UHRF1	-1.021	13.7301	6.76583
ZFP106	-1.02104	4.59774	2.26558
PCNA	-1.0215	86.3572	42.54
CHTF8	-1.02209	21.7699	10.7196
MZT1	-1.02218	6.26557	3.085
COA5	-1.0225	12.6368	6.22064
CTBP1	-1.02294	10.4775	5.15609
THUMPD1	-1.02386	14.0006	6.88548
GORASP1	-1.0247	2.78163	1.3672
GPATCH4	-1.02479	3.90237	1.91795
HTRA2	-1.02506	36.7741	18.0704
HELZ2	-1.02539	5.68532	2.79306
DDX51	-1.02573	6.8127	3.34614
NOP56	-1.02581	48.1018	23.6245
PEBP1	-1.02752	44.2413	21.7026
LARP1	-1.02758	6.41419	3.14637
RNF187	-1.02783	24.0963	11.818
KNOP1	-1.02921	6.92077	3.39102
SUPT16	-1.03003	6.57825	3.22137
ZC3H18	-1.03032	2.69484	1.3194
NFATC3	-1.03168	1.95614	0.956822
DHRS11	-1.03254	4.80874	2.35075
MYBL2	-1.03351	2.76307	1.34982
BMS1	-1.03403	3.21841	1.57169
BCCIP	-1.0348	5.30091	2.58729
TSR2	-1.03647	3.38192	1.64875
BCLAF1	-1.03737	8.87472	4.3239
UBR7	-1.03844	4.76246	2.31862
WDR73	-1.03878	4.01797	1.95569
GRWD1	-1.03939	9.62616	4.68346
NOC4L	-1.04032	14.8431	7.21705
TUFM	-1.04152	24.8159	12.0559
PRKAA1	-1.04161	2.13503	1.03717
CDAN1	-1.04501	3.83869	1.86039
SYMPK	-1.04676	5.74371	2.78026
MDC1	-1.04773	6.75364	3.26692
MTMR4	-1.04797	2.32892	1.12637
JOSD2	-1.04837	8.07256	3.90318
TUBB4B	-1.04864	294.175	142.211
NATD1	-1.04928	1.98608	0.959691
YARS	-1.05077	2.61146	1.26058
DNLZ	-1.05353	6.74784	3.25103
ECI2	-1.05407	2.99553	1.44267
ISG20L2	-1.0545	9.00505	4.33561
DAP3	-1.05505	2.95877	1.424
FAHD1	-1.05647	12.586	6.05147
SREBF1	-1.05663	5.67561	2.72857
1110004E09RIK	-1.05719	2.38638	1.14681
CKAP2L	-1.05736	3.28646	1.57917
ZFP598	-1.05741	7.37324	3.5428
HECTD1	-1.05785	2.76227	1.32685
PKD1	-1.06075	1.63433	0.783465
GUK1	-1.06469	4.03911	1.931
1810014B01RIK	-1.06472	2.26676	1.08366
WDR61	-1.06604	2.72718	1.30258
TBL3	-1.06624	9.72413	4.64386
VARS	-1.06692	20.8263	9.94118
PIEZO1	-1.06731	2.59242	1.23713
EIF4ENIF1	-1.06811	2.74434	1.30889
DAXX	-1.0689	10.0726	4.80144
RPIA	-1.06918	5.03127	2.39785
TRAP1	-1.06972	3.88389	1.85033
PSMD1	-1.07025	2.4406	1.1623
NOC2L	-1.071	20.4718	9.74434
THRAP3	-1.07119	9.64688	4.59122
USP39	-1.07162	2.75745	1.31195
POLD2	-1.07261	12.6547	6.01678
TOP2B	-1.07433	3.44491	1.63595
SRPK1	-1.07447	2.51151	1.19258
IPO9	-1.07464	2.41272	1.14553
CDK4	-1.07519	97.298	46.1786
CCDC142	-1.07601	2.35834	1.11865
MRPL50	-1.07652	5.90733	2.80107
BCS1L	-1.07712	5.83452	2.76541
DDIT3	-1.07816	2.39224	1.13304
UBTF	-1.0783	16.4542	7.79246
TSN	-1.07892	10.8563	5.13923
SRCAP	-1.0808	3.94977	1.86732
SETDB1	-1.08424	2.85608	1.34705
ZKSCAN17	-1.08521	2.68016	1.26323
ANKLE1	-1.08551	10.9801	5.17411
AMD2	-1.08688	7.6918	3.62112
MRPL38	-1.08749	6.39536	3.00953
PON2	-1.08839	1.89392	0.890687
ZFP367	-1.08911	2.3841	1.12065
WAPL	-1.09007	2.65578	1.24753
TOMM40	-1.09138	7.46117	3.50162
HMMR	-1.09175	3.18092	1.49246
CEBPZ	-1.09468	5.24045	2.45379
PRPF3	-1.09471	2.13	0.997326
ABCE1	-1.09569	8.37059	3.91671
ALG2	-1.0977	7.25784	3.3913
KDM5C	-1.09773	3.93589	1.83905
CINP	-1.098	2.23159	1.04252
CSE1L	-1.09814	4.09882	1.91464
COMT	-1.09932	4.41869	2.06236
TAF1C	-1.09985	6.02585	2.81145
GM5803	-1.10036	17.1811	8.01327
THG1L	-1.10141	2.77093	1.29142
KTI12	-1.10152	34.2686	15.9701
ZDHHC6	-1.1017	3.31646	1.54536
WDR4	-1.10303	3.25847	1.51694
ANAPC1	-1.10352	2.7763	1.29203
GM9833	-1.10354	3.58884	1.67015
SUGP2	-1.10738	2.42125	1.12379
ACO2	-1.10812	6.31536	2.92969
NUP155	-1.10826	2.28045	1.05779
PICALM	-1.10899	3.4368	1.59336
WARS	-1.1109	2.21366	1.02493
TMEM69	-1.11308	7.4322	3.43596
KARS	-1.11356	10.7623	4.97384
UBAP2L	-1.11591	4.48797	2.07076
WDR12	-1.118	3.69573	1.70274
EIF2B1	-1.11853	7.29376	3.35922
SLC43A3	-1.12025	6.36984	2.93021
PRPS1	-1.12815	4.30598	1.97
RANGAP1	-1.12966	8.42113	3.84866
SETD1A	-1.1297	5.67271	2.59249
TMEM14C	-1.13057	32.7532	14.9595
ZBTB1	-1.13075	2.75346	1.25745
SMARCA4	-1.13147	2.76781	1.26337
WDR18	-1.13242	9.70893	4.42875
POLRMT	-1.13268	3.77207	1.72032
CLSPN	-1.1338	2.42184	1.10366
ETFDH	-1.13447	2.20631	1.00498
1190007I07RIK	-1.1353	3.13464	1.42701
MORF4L2	-1.13686	23.9043	10.8705
SCRN2	-1.1376	3.22282	1.46483
PSMD9	-1.14171	2.53285	1.14794
FEN1	-1.14179	41.3111	18.7221
JAK2	-1.14295	1.71172	0.775124
PSME3	-1.14348	31.5948	14.302
POLD1	-1.14382	8.81459	3.98911
RPAP1	-1.14401	2.262	1.02355
PAQR4	-1.14415	3.93708	1.78136
POLA2	-1.14472	4.41334	1.99606
NANP	-1.14492	2.91703	1.31913
SMYD5	-1.14614	3.56187	1.60937
GM10336	-1.1462	9.79806	4.42688
ZCCHC6	-1.14748	3.18862	1.43938
PSRC1	-1.14754	4.25122	1.91898
PRRC2A	-1.14875	32.7732	14.7812
DDX24	-1.14928	6.60319	2.97706
MED7	-1.15096	5.92897	2.66997
CARHSP1	-1.1511	5.86701	2.6418
SAMD1	-1.1513	24.1142	10.8567
MED12	-1.15131	4.47231	2.01351
NACC1	-1.15139	9.53326	4.29178
GSPT1	-1.15241	6.32564	2.84574
MOGS	-1.15315	69.4553	31.23
SMAP2	-1.15329	3.43614	1.54489
NEURL4	-1.15426	6.45692	2.90108
NME4	-1.15449	7.50495	3.37141
EEF1E1	-1.15468	3.36043	1.50939
YARS2	-1.15494	3.98752	1.79074
CHTF18	-1.15701	5.28363	2.3694
ABCF1	-1.16045	17.5383	7.84617
TMEM177	-1.16271	3.0357	1.35597
ATAD3A	-1.16399	4.4476	1.98487
METTL3	-1.16463	3.26484	1.45637
NEK2	-1.16468	5.898	2.63088
KPNB1	-1.16468	18.4688	8.23825
SNRNP200	-1.16475	8.87634	3.95923
PARP1	-1.16481	8.66934	3.86672
BYSL	-1.16489	5.97716	2.6658
BC021614	-1.16515	2.94572	1.31354
IPO7	-1.16855	3.32698	1.48007
WDR46	-1.16856	8.77344	3.903
NUDT5	-1.16952	2.56922	1.1422
GABARAPL1	-1.17032	8.45894	3.75849
SSRP1	-1.1708	38.7797	17.2249
GTF3C4	-1.17206	3.93146	1.74473
FRAT1	-1.17299	8.94766	3.9683
CHD3OS	-1.17483	1.4562	0.645003
PTCD3	-1.17671	2.99897	1.32662
RANBP2	-1.17967	6.6532	2.93708
ROM1	-1.18164	2.40125	1.05859
EIF2S3X	-1.18171	12.7958	5.64077
CCT6A	-1.18221	5.32363	2.34599
TELO2	-1.18268	2.53872	1.11839
DEF8	-1.18278	6.53331	2.87792
FTSJ3	-1.18346	25.237	11.1117
ZADH2	-1.18486	6.56001	2.88554
WDR36	-1.18639	2.82522	1.24141
LIG1	-1.1869	6.25882	2.74917
TRP53	-1.1878	16.2575	7.13662
C330006A16RIK	-1.18807	17.7003	7.76849
NDUFS1	-1.19033	3.67253	1.60931
ASPM	-1.19075	2.62739	1.15099
MCM7	-1.19131	58.0001	25.3986
IPO5	-1.19191	9.57995	4.19334
TUBGCP6	-1.19697	2.70085	1.17808
VARS2	-1.19748	3.70531	1.61566
LAP3	-1.20195	3.68935	1.60372
THUMPD3	-1.20219	2.6825	1.16585
RPP38	-1.20222	2.67543	1.16276
AP2A1	-1.20245	4.37798	1.90239
THEM6	-1.20339	9.75572	4.23646
EFTUD2	-1.20493	4.55541	1.97609
DDX27	-1.20509	5.59003	2.42464
POM121	-1.20556	7.25036	3.14376
PSMD7	-1.20792	21.6823	9.3861
TARS2	-1.21053	4.56546	1.97279
NUP205	-1.21237	2.57855	1.1128
HSPE1	-1.21369	42.3983	18.2807
ATP13A3	-1.21374	3.3026	1.42391
IARS	-1.21571	3.09526	1.3327
LIG3	-1.2158	3.32887	1.43319
ACP1	-1.21599	5.39414	2.32206
SETD6	-1.21844	6.14291	2.6399
DDX18	-1.22026	5.56621	2.38904
DLAT	-1.22058	2.67924	1.14969
SPRTN	-1.22143	4.19247	1.79798
RAD23A	-1.2226	16.9772	7.27484
ASB1	-1.22701	2.36048	1.0084
NUP85	-1.22838	7.51622	3.20789
SLC35E2	-1.23152	1.94702	0.829173
NSUN2	-1.23159	11.4408	4.87203
LYAR	-1.23256	5.8625	2.49486
6030458C11RIK	-1.23489	4.0235	1.70948
0610009O20RIK	-1.23736	5.70757	2.42085
SAV1	-1.24168	4.03261	1.70531
NOP58	-1.24217	7.75174	3.27695
CCT3	-1.24537	14.4309	6.08695
CELF1	-1.24722	2.74247	1.1553
JMJD4	-1.24723	2.56266	1.07954
DDX1	-1.24807	3.93904	1.65838
MRPS5	-1.24813	2.59788	1.09369
PWP2	-1.24813	5.08053	2.13887
LAS1L	-1.249	3.46408	1.45747
ABHD4	-1.25208	2.92677	1.22879
ESPL1	-1.25365	4.17223	1.74978
HMGN5	-1.2568	8.07889	3.38079
SF3B3	-1.25701	10.8036	4.52033
POLDIP2	-1.25805	9.0789	3.79598
SNHG5	-1.25999	37.6329	15.7135
KLF11	-1.26015	1.61092	0.672562
CIPC	-1.26019	2.60526	1.08767
ZFP280B	-1.26136	2.8011	1.16848
LLGL1	-1.26193	3.57402	1.49031
NGFRAP1	-1.26248	39.8981	16.6306
SELENBP1	-1.26368	8.98264	3.74109
RRP9	-1.26501	6.11095	2.54275
D10WSU102E	-1.26619	8.76791	3.64532
RNF145	-1.2681	2.08087	0.863986
MARS	-1.27147	7.56306	3.1329
ALG10B	-1.27335	8.33488	3.44813
DHX37	-1.27413	2.75717	1.14002
HEATR1	-1.27501	2.79509	1.155
PIDD1	-1.27514	7.43979	3.07402
SLC25A51	-1.27759	11.8437	4.88536
SLC25A44	-1.27933	4.11393	1.69488
GPN3	-1.282	3.31339	1.36255
ACTL6A	-1.28355	5.67719	2.3321
METTL1	-1.28558	5.83074	2.3918
FV1	-1.28721	5.15006	2.1102
PPM1G	-1.29069	16.9917	6.94544
POMT1	-1.29178	2.97323	1.2144
ADSL	-1.29293	4.53632	1.85137
GNL3	-1.29525	17.0872	6.96245
MCM4	-1.29717	19.9445	8.11589
SMPD4	-1.2983	4.28184	1.74101
NCL	-1.29925	88.7838	36.0761
HSPA9	-1.30122	25.8796	10.5016
PRPF8	-1.30189	25.7733	10.4535
MCM10	-1.30348	3.85393	1.56141
CSL	-1.30661	2.5638	1.03647
PPOX	-1.3093	15.3682	6.20131
EEF1G	-1.31234	54.8783	22.0977
HCFC1	-1.31241	18.2739	7.35793
SPRYD4	-1.31324	16.4205	6.6079
RABGGTB	-1.31439	14.3034	5.75133
PJA1	-1.31542	9.43446	3.79085
CNP	-1.31715	15.4461	6.19893
APEH	-1.31984	9.88922	3.96141
HDAC10	-1.32199	5.72031	2.28803
AFG3L2	-1.32368	2.52974	1.01067
DHX33	-1.32528	3.17422	1.26674
SLC7A5	-1.32595	6.08725	2.42812
DHRS4	-1.32609	4.12988	1.64719
CCDC137	-1.33097	7.21795	2.86915
PRRC2B	-1.33171	2.37347	0.942971
POLR3H	-1.33304	4.49627	1.78471
TNFRSF14	-1.33542	3.03442	1.20247
DNAJA3	-1.33792	3.52824	1.39574
PRDX3	-1.34149	15.6045	6.15777
PGRMC1	-1.34256	8.1289	3.2054
HUWE1	-1.34356	3.22459	1.27064
USF3	-1.34451	2.01132	0.792032
TMEM194	-1.34778	2.32113	0.91196
EXOSC2	-1.34856	6.30722	2.47674
PSMF1	-1.34994	2.59727	1.01894
AMIGO3	-1.35099	3.74296	1.46732
URB2	-1.35587	2.64431	1.03313
FAM98A	-1.35607	4.32318	1.68882
AGO1	-1.3577	3.12606	1.2198
PNP	-1.35897	29.8125	11.6227
IL2RG	-1.35982	6.86553	2.67503
SFXN1	-1.35989	4.1989	1.63594
NOA1	-1.36207	3.2209	1.25301
RIF1	-1.36318	2.54834	0.990599
SDAD1	-1.36378	4.21872	1.63924
PPP1R3E	-1.3687	2.48419	0.96198
GADD45A	-1.36913	11.782	4.56116
STK25	-1.37026	6.31263	2.44186
ZMYND19	-1.37571	5.79009	2.23129
IDH3A	-1.37741	8.01085	3.08345
NFS1	-1.38018	3.33152	1.27987
ATL3	-1.3854	3.47968	1.33197
EIF4G1	-1.38623	32.3492	12.3756
NOLC1	-1.39122	26.4365	10.0787
SVBP	-1.39498	4.55316	1.73134
5033406O09RIK	-1.39499	2.60537	0.990682
POLR3D	-1.3956	5.93351	2.25525
HMGN1	-1.40394	21.6007	8.16282
DKC1	-1.41055	12.578	4.73143
UBR4	-1.41336	2.37615	0.892091
SLC19A1	-1.41399	4.573	1.71613
NOL6	-1.41443	11.1246	4.1735
FAM210B	-1.41619	2.85402	1.0694
FAAP100	-1.4183	3.33749	1.24873
INTS7	-1.4211	2.38136	0.889265
PPID	-1.42317	8.82371	3.29029
HSP90AA1	-1.42463	185.647	69.1566
ARHGAP33	-1.42517	3.12298	1.16292
GCN1L1	-1.42884	2.75801	1.0244
FECH	-1.42955	4.82317	1.79059
MTA1	-1.43847	2.77583	1.02416
FRAT2	-1.44489	29.6275	10.8827
CLUH	-1.44536	9.96867	3.66051
KHSRP	-1.44769	23.0694	8.45743
PPP1R9B	-1.44975	18.1691	6.65145
ZFP526	-1.45473	3.66124	1.3357
UBQLN4	-1.45587	7.57338	2.76076
HJURP	-1.45797	6.5739	2.39292
RNF123	-1.45905	4.26431	1.55106
DIS3	-1.45958	2.98698	1.08606
TBRG1	-1.46435	8.26943	2.99684
IARS2	-1.46453	3.11733	1.12957
GART	-1.46481	8.8197	3.19524
WDR6	-1.46698	17.5028	6.33143
ATPIF1	-1.468	49.3653	17.8448
TRMT61A	-1.47177	6.90211	2.48849
VEGFB	-1.47533	4.12604	1.48394
MYBBP1A	-1.47745	42.3494	15.2086
FTSJ1	-1.49061	3.39426	1.20789
TXNL1	-1.49519	5.33991	1.89425
DDB1	-1.49898	24.9862	8.84026
CPSF2	-1.49913	4.97848	1.76121
XPOT	-1.502	3.73374	1.31825
RBM43	-1.50272	5.38911	1.90175
MSH6	-1.50302	8.2547	2.91238
FAM195A	-1.50673	3.71096	1.30592
NOP14	-1.50975	2.91145	1.02242
RRM1	-1.51173	16.2891	5.71243
CD24A	-1.51264	121.266	42.5002
MCM2	-1.52035	25.2971	8.81864
SLC20A1	-1.52145	9.81278	3.41813
DUT	-1.52298	14.7663	5.1382
GEMIN4	-1.52531	7.62008	2.64725
ZFP553	-1.52748	6.67499	2.31544
DDX21	-1.53026	17.5538	6.07738
YBX3	-1.53149	14.1833	4.90629
SLC25A1	-1.53181	24.1555	8.35402
LRRC14	-1.53398	8.01898	2.76913
PRPS1L3	-1.53502	9.4154	3.24901
IPO4	-1.53529	5.66402	1.95415
NAT6	-1.53667	10.1987	3.51527
THOP1	-1.54021	5.36428	1.84443
UAP1	-1.5494	2.37745	0.81226
FAM78A	-1.55037	4.14869	1.41645
POLR1B	-1.55089	3.85182	1.31462
XRCC6	-1.5599	3.72457	1.26328
MMACHC	-1.57178	4.02902	1.35534
METAP2	-1.57415	12.3345	4.14243
ANKRD52	-1.57622	8.52437	2.85872
COX6B2	-1.5775	29.9389	10.0314
STX2	-1.57823	5.28545	1.77006
FKBP4	-1.58166	36.6719	12.252
ETNK1	-1.5827	4.83337	1.61364
IRGM1	-1.58677	8.64878	2.87932
PFAS	-1.59428	6.34699	2.10204
CDC6	-1.59873	7.52113	2.48324
HUS1	-1.60009	2.5915	0.854822
CHAF1B	-1.60098	2.81424	0.927721
ZFP637	-1.60969	4.80832	1.57554
BCL2L13	-1.6125	2.78883	0.912031
HYAL2	-1.62212	4.8908	1.58881
WDR55	-1.62581	17.6042	5.70423
PIGA	-1.63305	3.2852	1.05916
NUDT19	-1.63945	5.83305	1.87229
SLC29A1	-1.63963	11.1515	3.57895
ABHD16A	-1.65008	5.30858	1.69143
DTL	-1.65618	2.99822	0.951268
GATM	-1.65659	7.22842	2.29277
LDB1	-1.6581	24.1341	7.64703
DTX3	-1.67213	17.8136	5.58976
KLF16	-1.67692	4.19266	1.31125
PIP4K2C	-1.67937	7.2765	2.27187
PTPRCAP	-1.68031	17.0453	5.31845
ABCA3	-1.68771	3.06696	0.952042
GLRX5	-1.69344	13.9543	4.31454
TMEM107	-1.69865	4.89325	1.50749
VKORC1L1	-1.7013	2.77102	0.852114
JOSD1	-1.70149	6.90292	2.12243
H2-Q8	-1.70189	10.6457	3.27231
OAT	-1.70565	9.44648	2.89612
TIGD2	-1.70613	5.06033	1.5509
ATP2B4	-1.71175	2.71994	0.830368
ACSL5	-1.71324	8.00882	2.44249
PDCD11	-1.73563	3.29414	0.989156
EPRS	-1.73638	3.87362	1.16256
RANGRF	-1.73744	13.0738	3.92086
PHF10	-1.74007	7.68234	2.29975
TIMELESS	-1.74701	7.91073	2.35676
PPP2R1B	-1.74869	3.7293	1.10974
GSTP1	-1.75988	40.9591	12.0941
ENDOD1	-1.76697	2.87366	0.844352
HSPD1	-1.77766	53.7874	15.6874
MAPK9	-1.77805	2.85337	0.831978
DOT1L	-1.78851	3.11987	0.903114
HDGF	-1.79345	89.1225	25.7102
TONSL	-1.79495	3.7108	1.06938
HARS	-1.80359	8.31768	2.38269
PCK2	-1.80478	14.4926	4.14815
POLE3	-1.80899	26.5526	7.57786
MRPL52	-1.82635	17.1453	4.83458
ODC1	-1.84392	49.1069	13.6795
STAT5A	-1.84728	5.73358	1.59345
RECQL4	-1.84752	8.77393	2.438
PPIF	-1.85077	14.6838	4.07098
H2-Q9	-1.86412	6.06716	1.66659
ISCA1	-1.87518	6.89343	1.8791
E2F4	-1.8804	30.6263	8.31837
PPRC1	-1.88333	8.08014	2.19018
ZFP800	-1.91942	3.29634	0.871423
GAS5	-1.9198	104.51	27.6212
ORMDL3	-1.92129	10.9321	2.88628
CUL4A	-1.92528	4.33048	1.14017
UROD	-1.92776	33.5832	8.8269
LGALS9	-1.92978	15.5971	4.09379
THY1	-1.93929	1.90189	0.495908
H2-Q7	-1.94227	14.4899	3.77037
TFRC	-1.95118	20.4556	5.28993
ERF	-1.95374	3.77628	0.974834
P2RY1	-1.95757	4.57193	1.1771
CXCL12	-1.96426	9.167	2.34923
HMBS	-1.97408	33.5966	8.55142
ISOC1	-1.97874	3.87477	0.983074
TCF3	-1.98118	8.54656	2.1647
GBP7	-1.98478	2.44796	0.618478
PEO1	-1.98765	8.59353	2.16686
PIGQ	-1.99311	13.1893	3.3131
UFSP1	-1.99636	9.20049	2.30594
PABPC4	-1.99765	15.1843	3.80226
PPP2R5B	-2.00662	3.19152	0.79423
DDAH2	-2.01245	3.75547	0.930799
CCL5	-2.02304	3.34695	0.82348
GM5088	-2.02336	65.9083	16.2125
TNFSF13	-2.0448	4.80919	1.16554
IMPDH1	-2.05301	3.00122	0.723236
UBE2L6	-2.07054	5.65137	1.34542
TNFAIP2	-2.07489	27.2349	6.46428
PML	-2.085	4.71546	1.11142
UBAC1	-2.08556	5.59671	1.31861
PRDX2	-2.09802	89.0081	20.7904
ARL4A	-2.12113	7.97175	1.83245
ABCB6	-2.12896	5.74115	1.31255
ABCB10	-2.12932	4.59058	1.04925
PSIP1	-2.13562	4.91093	1.11758
IBA57	-2.13614	5.52824	1.2576
FADS1	-2.14939	5.16573	1.1644
AW112010	-2.15068	3.69081	0.831191
SLC40A1	-2.17523	5.12242	1.13414
PPP1R15A	-2.19782	29.8495	6.5062
SPPL2B	-2.20596	10.2617	2.22413
AHCTF1	-2.20644	4.2013	0.910285
HSPH1	-2.22123	6.67031	1.4305
BHLHB9	-2.23359	5.04448	1.0726
IFI47	-2.24213	2.28579	0.483154
SUOX	-2.28574	4.79987	0.984354
IFITM1	-2.33561	8.35346	1.65493
CCNE1	-2.34266	8.53655	1.68295
IFI27	-2.3644	6.58822	1.27942
TMEM176A	-2.39108	3.86415	0.736658
GIMAP9	-2.40267	4.93894	0.934023
PITRM1	-2.40548	7.76079	1.46482
CAD	-2.40699	14.5571	2.74472
CLIC4	-2.41807	3.72321	0.696637
TMEM176B	-2.41954	4.64259	0.867776
UGCG	-2.4483	6.50873	1.19257
SLC16A1	-2.52036	8.52849	1.48651
APLP2	-2.52616	4.19356	0.728003
IFRD2	-2.54479	34.7129	5.94886
FAM65A	-2.55522	13.501	2.29705
FPGS	-2.55627	8.48072	1.44184
CBX6	-2.57289	8.59575	1.44467
ZFP36L1	-2.60461	10.4217	1.71346
FZD7	-2.62137	6.41212	1.04205
HMGB3	-2.63013	52.1882	8.42992
KCNN4	-2.73427	8.98494	1.35026
MCPT8	-2.75831	33.7862	4.9935
SOX4	-2.79513	10.8229	1.55929
ADGRG1	-2.8315	9.10227	1.27874
CTLA2A	-2.86498	8.07799	1.10881
TTLL12	-2.88568	8.53001	1.15418
H2-AA	-2.90564	1.56261	0.208529
CPOX	-2.9103	28.0688	3.73367
ALAD	-2.91285	9.59794	1.27445
CD7	-2.94554	3.96913	0.515224
LY6A	-3.01236	4.26655	0.528768
LGALS3BP	-3.0201	19.7279	2.43187
CASP3	-3.09576	14.8117	1.73257
JUN	-3.11483	38.6173	4.45786
ISG20	-3.14661	9.18524	1.03721
MINPP1	-3.17049	10.0838	1.11998
GATA2	-3.2463	19.3248	2.0365
NKG7	-3.32934	27.7355	2.75933
CBR1	-3.43655	13.7692	1.27176
FAM132A	-3.45933	72.3695	6.57952
BLVRB	-3.47901	12.7705	1.1453
CD74	-3.5901	6.81692	0.566058
CLDN13	-3.69967	80.7287	6.21322
GSTM5	-3.94292	22.019	1.43173
HSPA1B	-4.08626	14.3245	0.843321
CAR2	-5.10131	113.834	3.31609
PF4	-6.24362	77.6145	1.0243
PRSS34	-7.31594	141.939	0.890811
JCHAIN	-9.59817	72.3969	0.0934076

## Sheet: Nanostring probe lists
Supplementary Table.4
NanoSting	CODESET DETAILS
	Customer Identifier	Accession	Position	Target Sequence	Tm CP	Tm RP	Flags	HUGO Gene	NSID
1	Bahcc1	NM_198423.3	761-860	TCGGGGAGTCTGGCATCTACCTTCCTACCCGTGAGCCACTTGGATCACCATGGAAACAGCAATGTTCTCTATGGGCAACATCGTTTCTATGGAACCCAAA	80	81		Bahcc1	NM_198423.3:760
2	Bcl11a	NM_016707.2	524-623	CCGCCTTCCCCTTCTCCCATCGAGATGAAAAAGGCATCCAATCCTGTGGAGGTTGGCATCCAGGTCACGCCAGAGGATGACGATTGTTTATCAACGTCAT	82	81		Bcl11a	NM_016707.2:523
3	Bcor	NM_029510.3	6425-6524	TGGTGGCGGGCCATGGGTGTATTGTGTGGTGAGGACTATGTGTTTGGTTTGCTGGAGTGAATTGGGTGAAGGCACTTGGTGGTGGTATACTTTTATGTTT	83	79		Bcor	NM_029510.3:6424
4	Bmi1	NM_007552.4	3355-3454	TCTCGAGGTTTTCATGGTGTTACCTAAGACAAAAGACATCTCACCCTCTATGATGGACTTACTTCTGAGAGTGCGTTTGAGGCACTTATGGCTTACTAAG	78	80		Bmi1	NM_007552.4:3354
5	Cdkn2a (P16ink4a)	NM_001040654.1	567-666	CCAATCCCAAGAGCAGAGCTAAATCCGGCCTCAGCCCGCCTTTTTCTTCTTAGCTTCACTTCTAGCGATGCTAGCGTGTCTAGCATGTGGCTTTAAAAAA	83	78		Cdkn2a	NM_001040654.1:566
6	Cebpa	NM_007678.3	1969-2068	AGGAGGACACGGGGACCATTAGCCTTGTGTGTACTGTATGTCGCCAGCCGCTGTTGCTGAAGGAACTTGAAGCACAATCGATCCATCCCAGAGGGACTGG	82	82		Cebpa	NM_007678.3:1968
7	Crlf2	NM_001164735.1	264-363	GCCAACTTGAGCCTGGAGTTCCGTTATGGCACTGGCGCCCTGCAACCCTGCCCGCGATATTTCCTGTCCGGCGCTGGTGTCACTTCCGGGTGCATCCTCC	84	85		Crlf2	NM_001164735.1:263
8	Csf1r	NM_001037859.1	3656-3755	CCACCACTCTTGACCTTCACTCTGTCTATAGTCCCGCCTCATCCTGGATCTTGTACTGAGCGGCAGCTAAAAGTGTTCTACCCAGTGCCCTGTCACTCTA	82	81		Csf1r	NM_001037859.1:3655
9	Csf2rb	NM_007780.4	4186-4285	ATTGCGTGTCTGCATTGCTATGAGATGGGTTGCCGAGCCACACCTGTCTTTGGGTCCCTGTTTGCAGGGGTCTTTGCTGTAAGTGCACACGTGCCTTTGT	83	83		Csf2rb	NM_007780.4:4185
10	Ctnnb1 (beta-catenin)	NM_007614.2	2976-3075	TTGGTCGAGGAGTAACAATACAAATGGATTTGGGGAGTGACTCACGCAGTGAAGAATGCACACGAATGGATCACAAGATGGCGTTATCAAACCCTAGCCT	79	78		Ctnnb1	NM_007614.2:2975
11	Dnmt1	NM_010066.3	2381-2480	CTCGGTCATTCCAGATGATTCCTCCAAACCACTCTATCTAGCCAGGGTCACAGCTCTGTGGGAAGACAAAAATGGTCAGATGATGTTCCATGCGCACTGG	80	80		Dnmt1	NM_010066.3:2380
12	Dnmt3a	NM_007872.4	7161-7260	TCCAGAGAGTAGAAGAAAATTCCTGGGCCTGTCTGGTTGGTGCAGAGCTTTTATGGCACTACAAGGTCTTCAGGAACTGTCACTGTAAGAGCCCTGGCTG	82	82		Dnmt3a	NM_007872.4:7160
13	Dnmt3b	NM_001003960.3	2313-2412	CCCATGCAATGATCTCTCTAACGTCAATCCTGCCCGCAAAGGTTTATATGAGGGCACAGGAAGGCTCTTCTTCGAGTTTTACCACTTGCTGAATTATACC	79	80		Dnmt3b	NM_001003960.3:2312
14	Eif2b4	NM_001127355.1	1563-1662	AGTACTGGTCTGCTGTGAAACGTACAAGTTCTGTGAACGTGTGCAGACTGATGCCTTTGTCTCCAACGAGCTAGATGATCCCGATGATCTGCAGTGTAAG	82	82	HK	Eif2b4	NM_001127355.1:1562
15	Fgf2	NM_008006.2	288-387	CTCTACTGCAAGAACGGCGGCTTCTTCCTGCGCATCCATCCCGACGGCCGCGTGGATGGCGTCCGCGAGAAGAGCGACCCACACGTCAAACTACAACTCC	87	88		Fgf2	NM_008006.2:287
16	Flt3	NM_010229.2	3303-3402	CGCCCTACAGGCCGTTGCTTCGCTGGACTTTTCTCTAGATGCTGTCTGCCATTACTCCAAAGTGACTTCTATAAAATCAAACCTCTCCTCGCACAGGTGG	82	80		Flt3	NM_010229.2:3302
17	Foxo3	NM_019740.2	2222-2321	GATGCTGACGGGTTGGATTTTAACTTTGACTCCCTCATCTCCACACAGAACGTTGTTGGTTTGAATGTGGGGAACTTCACTGGTGCTAAGCAGGCCTCAT	80	82		Foxo3	NM_019740.2:2221
18	Foxo4	NM_018789.2	115-214	CGGAGGGGATCGGAGAACGGAGTGAAAGGGACAGTTTAGGAGCTAGAGTCCGGAGACGAGGGAGAAGTTCGTGACTTTCTGAGAACTGGAAAGAATGTGT	83	81		Foxo4	NM_018789.2:114
19	Gata1	NM_008089.1	1641-1740	TTACAGGCATGTGCTACCGTGCCCGTTTCTCCCTCCTCTTAGAGCCACTGGCCTTTACAGCCCAACCATCTCCTTGCCCTGCACCCTTAAAGATTTTGTA	81	80		Gata1	NM_008089.1:1640
20	Gata2	NM_008090.4	2961-3060	AGGGAGACGATTGTGCTGAGTCAACCAAGTGCAATATCGGTGTCCAGTTGCTGCAGAGCACCCTAACCGGAAGTAACTTATTTTGTGCTAGTACCCGCAT	82	82		Gata2	NM_008090.4:2960
21	Gata3	NM_008091.3	1944-2043	CATGCGTGAGGAGTCTCCAAGTGTGCGAAGAGTTCCTCCGACCCCTTCTACTTGCGTTTTTCGCAGGAGCAGTATCATGAAGCCCGAAAGCGACAGATCT	83	80		Gata3	NM_008091.3:1943
22	Gfi1	NM_010278.2	1876-1975	CAAAGCTCATCATGGTTAGTCCCCTTCACCTTCCTTCCCGGAGCTGCTGGAGGAGATGAACTCCCGTTTCTAAGGTCAACCCAGAGTGGGAACCGCAGCA	81	82		Gfi1	NM_010278.2:1875
23	Gfi1b	NM_008114.3	1095-1194	CAGCGCAAGGTGGACCTGCGACGTCACCGTGAGAGTCAACACAATCTCAAGTGAGACGGTTGGCCGCCTGCTTTAGTGTGTCTCGCCTGAAGGCCAGCCT	82	82		Gfi1b	NM_008114.3:1094
24	Hes1	NM_008235.2	984-1083	CACCAGCAACAGTGGGACCTCGGTGGGTCCTAACGCAGTGTCACCTTCCAGTGGCTCCTCGCTCACTTCGGACTCCATGTGGAGACCGTGGCGGAACTGA	86	86		Hes1	NM_008235.2:983
25	Hhex	NM_008245.2	1441-1540	CTCAGCCAGTGCCTCTGACCCTGGTGTTAAGGGATGACGCAGTCCCTACAGGCAGGGAAACTGACTCATTTGAGACTGATCTCACACGAACTAGAAATAG	82	79		Hhex	NM_008245.2:1440
26	Hoxa1	NM_010449.4	691-790	ACGTCTTCTCCAGCGCAGACCTTTGACTGGATGAAAGTTAAAAGAAACCCTCCCAAAACAGGGAAAGTTGGAGAGTACGGCTACGTGGGTCAACCCAACG	83	83		Hoxa1	NM_010449.4:690
27	Hoxa10	NM_008263.3	1206-1305	AACCGAGAAAACCGAATCCGGGAGCTCACAGCCAACTTTAATTTTTCCTGATGAAACTTCCAGACAACGTCTTTTCGCTTCCTGAGCGCCTGGACCCATC	80	83		Hoxa10	NM_008263.3:1205
28	Hoxa11	NM_010450.2	956-1055	GGTTACAGTACTACTCAGCTAATCCACTTCTCTAAGGCTCCAGCCTACTGGAATTGGGAGGGGGGCTTCATACATGTGAAATAATATGCAGATTTTGCCC	83	82		Hoxa11	NM_010450.2:955
29	Hoxa13	NM_008264.1	1081-1180	GCCTTACACTAAGGTGCAGTTGAAAGAACTCGAACGGGAATACGCTACGAACAAATTCATTACCAAGGACAAACGGAGGAGGATATCAGCCACGACAAAC	83	82		Hoxa13	NM_008264.1:1080
30	Hoxa2	NM_010451.1	916-1015	AGGGTACACTTTTCAGCAAAATGCGCTCTCTCAACAGCAGGCTCCCAATGGACACAATGGCGACTCCCAAACTTTCCCAGTTTCGCCTTTAACCAGCAAT	82	80		Hoxa2	NM_010451.1:915
31	Hoxa3	XM_011241225.2	1429-1528	ATGGGACCCCACACTTACAGGGAAGCCCCGTCTTCGTAGGGGGCAGCTATGTGGAGCCCATGAGCAACTCTGGGCCACTCTTTGGCCTAACTCACCTCCC	85	86		Hoxa3	XM_011241225.2:1428
32	Hoxa4	NM_008265.3	876-975	TAGAGACCTGGATCAGTTTCTCTCACTTATGTGCCCTACTCATCTCCTGCTCCTGTCCTCATCTGCTCTTCCCTAAGTAAACCCGAGACACCAAAACAAA	82	83		Hoxa4	NM_008265.3:875
33	Hoxa5	NM_010453.5	1542-1641	GAGGTGACTTGATAAGACACAAATTAACTTGTTCAACGTGTAGTGGCTAGTGGCTCTGTGACGAAAACTGTGACTCCAAGCGGTGTGTCCCTGCGTGCCT	79	85		Hoxa5	NM_010453.5:1541
34	Hoxa6	NM_010454.1	110-209	CCTTCCCGGCCTCTTACGGGGCGTCGAGTCTTCCGGACAAGACATACACCTCACCTTGTTTTTACCAACAGTCCAACTCGGTCTTGGCCTGCAACCGGGC	83	83		Hoxa6	NM_010454.1:109
35	Hoxa9	NM_010456.2	986-1085	ATCGTGGAGCTGCGCGATCCCTTTGCATAAAAACATATGGCTTTTGCTATAAAAATTATGACTGCAAAACACCGGGCCATTAATAGCGTGCGGAGTGATT	78	81		Hoxa9	NM_010456.2:985
36	Hoxb1	NM_008266.5	956-1055	CCTCTTGAATTGAACTTCCTAAGTAACTGGGCTTCCAACGCTTGACCAGTTCTCTCGAAGACTTTCCCAAACTTCACAGCCTTGGTGACCCTCCTCAAGG	81	82		Hoxb1	NM_008266.5:955
37	Hoxb13	NM_008267.3	728-827	CGCCGAGGCCGCAAAAAACGCATTCCCTATAGCAAGGGGCAGTTGCGGGAGTTGGAGCGGGAGTATGCAGCCAACAAGTTTATCACTAAGGACAAGAGGC	85	85		Hoxb13	NM_008267.3:727
38	Hoxb2	NM_134032.2	1197-1296	GACTTCTTCACCAGCACGCTCTGTGCCATCGACTTGCAGTTTCCCTAACTGTTTTCCATCTTTGGTCCTTTCCGTCTGGTCCTCCTTGGCTGTTGGGGGC	82	78		Hoxb2	NM_134032.2:1196
39	Hoxb3	NM_001079869.1	1899-1998	GCCAGGGAGACGGCGGACTTGGGGGATGGGCGCGGTTTAGAGTCCTGAAAGAGGTGTGGGATGGGGTTGTCGCCAGGTTTCCAGAAACAGAACAGGCCTG	86	85		Hoxb3	NM_001079869.1:1898
40	Hoxb4	NM_010459.7	318-417	GTAGGGTCCGGGTGAGCAGATTTCCTTATCCGGGAATCGCAGGCCGGGTGGCCATTGGCTCGGAGGATCACGTGGGCCTCTAACTTTGTTCACTTGACAG	83	82		Hoxb4	NM_010459.7:317
41	Hoxb5	NM_008268.2	1726-1825	GTCAGGCCAATCACTTCCTCTCTCACCCATTTCGCTTCCAAGACCATTTGTAGTGAGCGGGTGGATGCTGTGCTACGTGTGAAATCTGTCTTTGCCAGGC	78	83		Hoxb5	NM_008268.2:1725
42	Hoxb6	NM_008269.1	921-1020	CTCATCAGGCTCTCTGGTGAGAACTGAGAATCGGACTCACTTGATGTCTCCTGGAAGCAGAGCAGAATGCTCATGTCCTTGTCGAGTCTCATTTCGTCCA	81	80		Hoxb6	NM_008269.1:920
43	Hoxb7	NM_010460.2	1159-1258	GATCCACTAGCTTCTGCGTCTGGTGCATTTTGGCTGCTGTTTCTAGGTCCTATTCACGAGCCTCTTTCTGTATATCTGAAGGATGGAAAATAAAACAGGA	80	78		Hoxb7	NM_010460.2:1158
44	Hoxb8	NM_010461.2	606-705	AGACGGGGCAAAATATGAAACAACTCATTTGGAGGGAAGTAAATCACCGAAAACTGTTTATGAACTGGCATCCCTTCTTCGAAATGTAAAGCGAGGACCT	82	80		Hoxb8	NM_010461.2:605
45	Hoxb9	NM_008270.2	1401-1500	CCACAGACATAGAGTTTGGAGTCTATGCTAATCATCGTGGAGAAAGGACATCAAGACGTTGTTCATCAAACCAAGCAGGGCAGCTCTCAGATCAGGTTCA	83	82		Hoxb9	NM_008270.2:1400
46	Hoxc10	NM_010462.5	1351-1450	GTGTGTGTGTCAACTCTTCAGTCACCCATGCACTCACATACAGCATTCTGTTCTCCATGCAAAGTTGAGGTCAAATGCACCCGATTAGAGGGGAAAGAAA	80	82		Hoxc10	NM_010462.5:1350
47	Hoxc11	NM_001024842.1	796-895	TCCCGGATGCTGAACCTGACAGACCGACAAGTGAAAATTTGGTTTCAGAACAGGAGAATGAAAGAAAAAAAACTGAGCAGAGACCGGCTGCAGTATTTTT	83	82		Hoxc11	NM_001024842.1:795
48	Hoxc12	NM_010463.1	8-107	AGCATAATCTCCTGAATCCTGGGTTTGTGGGGCCGCTGGTGAATATCCACACAGGAGACACCTTCTACTTCCCCAACTTCCGCGCGTCAGGGGCACAACT	86	84		Hoxc12	NM_010463.1:7
49	Hoxc13	NM_010464.2	1068-1167	CGCCCGTCCCGACTATTTATGTCACAGCTTTGTACCATAACGGAATCCACCCGAAGGACGCTGCACCGGCGCAGACCACTATTTAATCTTACCGAGAAAG	79	82		Hoxc13	NM_010464.2:1067
50	Hoxc4	NM_013553.2	161-260	TTTGAATAAAGCGATTCGGTTCCTTATCCGGGGACTGGGTTGCTCGGTGTGATTGGCCGGCGGAGTCACATGGTGAAAGTAACTTTACAGGGTCGCTAGC	79	83		Hoxc4	NM_013553.2:160
51	Hoxc5	NM_175730.5	1746-1845	CTGAGTTCTTTTCTTGATTCATGGTTCCAAGAAGGGCCTCTGGGGTGAAGGGGAGTACACTTGAGGACTCCTGTACTGTTGTTTCCACTTGCTGTGTGTG	79	82		Hoxc5	NM_175730.5:1745
52	Hoxc6	NM_010465.2	176-275	AGCTCAGAACCGGATCTACTCGACTCCCTTTTATTCGCCACAGGAGAATGTCGTGTTCAGTTCCAGCCGGGGGCCGTATGACTATGGATCTAATTCCTTT	83	79		Hoxc6	NM_010465.2:175
53	Hoxc8	NM_010466.1	524-623	CCCAGACAGTCCCTTTATGGGGCTCAGCAAGAGGCGAGCGTGGTGCAATATCCCGACTGTAAATCCTCCGCCAACACTAACAGTAGCGAAGGACAAGGCC	85	85		Hoxc8	NM_010466.1:523
54	Hoxc9	NM_008272.3	31-130	GCAAATTTCCTTGCGATACATACATCACACAAAAGATCAGAGACTGCAGGAGCGTCGGAGCCGACAGAGACAGATTACGTCAAGAAATAGTTCCTCCACC	81	83		Hoxc9	NM_008272.3:30
55	Hoxd1	NM_010467.2	1350-1449	TTAGCTACCTGCCTAAACGCTGCTATGTGAGCCACTTAAAATTCTCGGGTGCAGAGTGGCAGGCCTTCTTAGTCTAGTGTGGTCAGAAACGTATCTCTCT	83	83		Hoxd1	NM_010467.2:1349
56	Hoxd10	NM_013554.4	1690-1789	CCTTGTGGTGCATCTGTGGTTTGGTAGAAGTACAAGCGCAACCTGTGCTTTTCTGTGCATGTTCTGGTCGCATGTGTAATGCAATAAACTCTGGAAATGG	82	79		Hoxd10	NM_013554.4:1689
57	Hoxd11	NM_008273.2	2041-2140	TTAAGAAGAAGAAGGGGGTAAAATCCTCCTTGTGAGGCGGGGGAAGTTTGTTAAGAGGAAGTTAATAGGTGCAGGGACTTGGGGTCTTTCTGATGTCATG	82	81		Hoxd11	NM_008273.2:2040
58	Hoxd12	NM_008274.2	1109-1208	AAACATTCAGCATGGTGTCTGGGGGTCACCTGTCCTTGTCTATGATGTTTACATCCGGGGCTCACTATTGAAACACTGTATGAGGGTTTGTTTTTTCCGG	80	77		Hoxd12	NM_008274.2:1108
59	Hoxd13	NM_008275.2	911-1010	GGATCTCAGCTGCCACGAACCTTTCGGAGAGACAAGTAACCATTTGGTTTCAGAATCGAAGGGTGAAGGACAAGAAAATCGTCTCCAAGCTCAAAGACAC	81	83		Hoxd13	NM_008275.2:910
60	Hoxd3	NM_010468.2	2565-2664	TCGCACACATCTGCAAGCAGATCACTCTGTCTTCATCCCTCTGTATGATCCCGGGTTGGGGGAAAAGGACCCTCTGAAACATTTTATTTATTCGGAACCT	82	80		Hoxd3	NM_010468.2:2564
61	Hoxd4	NM_010469.2	2185-2284	GGGCGGGCTTCTTTAAGTAGATTATCATATGGCAGGAGCTACTGAGAACATAAACCCTTGGCGAGTCATTAAACTCCTGAAAATCTCTGCTGGTGGATTG	84	81		Hoxd4	NM_010469.2:2184
62	Hoxd8	NM_008276.2	987-1086	TACTGGTGGACACCACCGGTCCTCCCTCTTGTGTTTTGGAAACGGACTTTACCTGTGTTTCAAGCTACCTTAATGTCACTGCTCTTGAGGTTTCTGCGCT	83	78		Hoxd8	NM_008276.2:986
63	Hoxd9	NM_013555.3	1463-1562	TTTTTAGGTAGAAGTGACTGTGTGGTTGGTCTCTGTGAGTTATCTGGGGGACACTGTATTTGCTCGCATATGTATTGGAGAAACCAAGTGGCTTTGGAGT	79	79		Hoxd9	NM_013555.3:1462
64	Id1	NM_010495.2	281-380	CTGGTGCCCACCCTGCCCCAGAACCGCAAAGTGAGCAAGGTGGAGATCCTGCAGCATGTAATCGACTACATCAGGGACCTGCAGCTGGAGCTGAACTCGG	80	83		Id1	NM_010495.2:280
65	Id2	NM_010496.3	626-725	AAGAAAGCGGAAGGAAAACTAAGGATGATCGTCTTGCCCAGGTGTCGTTCTCCGGCCTGGACTGTGATACCGTTATTTATGAGAGACTTTCAGTGCCCTT	83	80		Id2	NM_010496.3:625
66	Id3	NM_008321.2	227-326	GAGTCCCGCGAGGCACTCAGCTTAGCCAGGTGGAAATCCTGCAGCGTGTCATAGACTACATCCTCGACCTTCAGGTGGTCCTGGCAGAGCCGGCGCCTGG	86	84		Id3	NM_008321.2:226
67	Il7r	NM_008372.3	1021-1120	GTTTCCTGGACTGCCAGATTCATGAGGTGAAAGGCGTTGAAGCCAGGGACGAGGTGGAAAGTTTTCTGCCCAATGATCTTCCTGCACAGCCAGAGGAGTT	82	80		Il7r	NM_008372.3:1020
68	Insl6	NM_013754.1	345-444	TGAAAAGACGGAGTTGCTTCCTAAGGCAAGAGTGTTTTCATACCACAGTGGCAAGCCCTATGTTAAGAGCGTACAACTTCAGAAGAAAAGCACGAACAAA	80	82		Insl6	NM_013754.1:344
69	Itgam	NM_001082960.1	3026-3125	ATCCCTGTTCAGATCAACAATGTGACCGTATGGGATCATCCCCAGGTCATCTTCTCCCAGAACCTCTCAAGTGCCTGTCACACTGAGCAGAAATCCCCCC	80	82		Itgam	NM_001082960.1:3025
70	Jak1	NM_146145.2	4081-4180	CATAGCAAAGGACTGTGCCGCTGGCATATTGATCTCAGATAAAAACTTGTGGACTTGGCTGACACTCTCCCTTGCCCTGAAATCTCAATGTCTATTCAGT	81	83		Jak1	NM_146145.2:4080
71	Jak2	NM_008413.2	1050-1149	GATCCAAGACTATCACATTTTAACCCGGAAGCGAATCAGGTACAGATTTCGCAGATTCATTCAGCAATTCAGTCAATGTAAAGCCACTGCCAGGAACCTA	78	81		Jak2	NM_008413.2:1049
72	Klf2	NM_008452.2	106-205	ACCCGAGGCGGGCGGCACGGATGAGGACCTAAACAACGTGTTGGACTTCATCCTCTCCATGGGATTGGACGGTCTGGGCGCCGAAAATCCTCCCGAGCCC	84	85		Klf2	NM_008452.2:105
73	Klf4	NM_010637.3	2398-2497	GACTGGAAGTTTGTGGATATCAGGGTATACACTAAATCAGTGAGCTTGGGGGGAGGGAAGACCAGGATTCCCTTGAATTGTGTTTCGATGATGCAATACA	82	82		Klf4	NM_010637.3:2397
74	Kmt2a (Mll1)	NM_001081049.1	2081-2180	TTCTGAGAGCTCCCAGATTTACTCCAAGTGAGGCACACTCTAGAATATTTGAGTCTGTGACCTTGCCTAGTAATCGAACTTCTTCTGGAGCGTCCTCTTC	80	80		Kmt2a	NM_001081049.1:2080
75	Lmo2	NM_001142335.1	825-924	GTGGGTGAGGCATTTCTTAGGAGATTATGGACTCTTCCTGGGCACTAACGACATAGCAATCACATGACATAATGCAAAGGCTGAGACTTCAGTGACAAAA	83	83		Lmo2	NM_001142335.1:824
76	Meis1	NM_010789.2	1901-2000	CCTGCAAGGACTATGGAGTTCCATTCTTGACATCTACTTTGGACCAAGGAGCATCCCTAGTTCTTCATAGGGACTCTTAAAATGCAGGAGAACCATCCGA	82	82		Meis1	NM_010789.2:1900
77	Meis2	NM_010825.3	663-762	AACCCAGAGCTGGATAATTTGATGATACAAGCAATTCAAGTACTAAGGTTTCATCTTCTGGAGTTAGAAAAGGTCCACGAACTATGTGATAACTTCTGCC	79	80		Meis2	NM_010825.3:662
78	Meis3	NM_008627.2	1611-1710	CCCAGGACAGAGAAGAGACTGGGGTTGGACAAGGATGGTCAAGGAAGAAGGGTCACCTGGATCCAATGTTTGGAAGAATCCTCCATCTTCCTGCCCTCTG	87	83		Meis3	NM_008627.2:1610
79	Mn1	NM_001081235.1	4466-4565	CTCCCTGAGAACTTGCAGAGAGAGGTCTTTTCCTGATTGGCCCTTAGCATTCACTAAGCTTCCATTCCTCTCATTGGGAGCAGTCCCTCTGGTCCCTTCT	83	82		Mn1	NM_001081235.1:4465
80	Myb	NM_010848.3	1745-1844	CCTACAAGATGTGATTAAGCAGGAATCGGATGAATCTGGAATTGTGGCTGAGTTTCAAGAGAGTGGACCACCGTTACTGAAAAAAATCAAGCAGGAGGTG	82	82		Myb	NM_010848.3:1744
81	Myc	NM_010849.4	631-730	CCCTCAACGTGAACTTCACCAACAGGAACTATGACCTCGACTACGACTCCGTACAGCCCTATTTCATCTGCGACGAGGAAGAGAATTTCTATCACCAGCA	83	78		Myc	NM_010849.4:630
82	Nanog	NM_028016.2	1083-1182	GCCTTGGAATTATTCCTGAACTACTCTGTGACTCCACCAGGTGAAATATGAGACTTACGCAACATCTGGGCTTAAAGTCAGGGCAAAGCCAGGTTCCTTC	77	80		Nanog	NM_028016.2:1082
83	Nkx2-3	NM_008699.2	1321-1420	GAGACACGAGAAAGGACAGACCCAAGGGCCAGGTCCCCTCGTTAAAATAAAAATACAGACGTATCGCTCCTTCCAAGGGGCCATGGTCGCAGCTCACTCC	82	82		Nkx2-3	NM_008699.2:1320
84	Notch1	NM_008714.2	1426-1525	TGAGATTGATGTTAATGAGTGCATCTCCAACCCATGTCAGAATGATGCCACTTGCCTGGACCAGATTGGGGAGTTCCAATGCATATGTATGCCAGGTTAT	81	82		Notch1	NM_008714.2:1425
85	Nubp1	NM_011955.2	285-384	TGGAGATACACAGGTTGCTCTTCTGGACATCGATATCTGTGGGCCATCGATTCCCAAGATCATGGGCTTAGAAGGAGAGCAGGTTCACCAGAGCGGCTCC	82	81	HK	Nubp1	NM_011955.2:284
86	Nup98 3	NM_001287167.1	2696-2795	AACTATGAGGGGAGATTAGAAGCAGTCTCAAGAAAGCAAGGGGCCCAATTCAAGGAGTATCGGCCTGAAACTGGTTCTTGGGTATTTAAGGTCTCCCATT	82	79		Nup98	NM_001287167.1:2695
87	Nup98 5	NM_001287167.1	351-450	CCAGTTCATTTAGCCAGCCAGCAACCTCCACAAGCACTGGGTTTGGGTTTGGCACATCAACAGGAACATCAAATAGCTTATTTGGAACTGCAAGTACCGG	82	83		Nup98	NM_001287167.1:350
88	Pbx1	NM_008783.2	952-1051	TGCTTTAAACTGCCACAGAATGAAGCCTGCCTTGTTTAATGTGTTGTGTGAAATCAAAGAAAAAACAGTTTTGAGTATTCGGGGAGCCCAAGAAGAGGAG	77	82		Pbx1	NM_008783.2:951
89	Pbx2	NM_017463.2	786-885	ATGATCCTGCGTTCTCGCTTCCTGGATGCCAGACGGAAACGCCGGAACTTCAGCAAACAGGCCACTGAGGTCCTGAATGAGTATTTCTACTCCCACCTGA	86	85		Pbx2	NM_017463.2:785
90	Pbx3	NM_016768.1	1431-1530	CTTTCCCAGCTGACATGCCTTGATAAGCGCATTTGGAGCACTAGGAGAAGGAAAGCGTTTGTAACCCACCACCTACAGCTTTACTGTAACCCTGTCTTCT	84	80		Pbx3	NM_016768.1:1430
91	Polr2a	NM_009089.2	356-455	TAGATTCTAATAACCCGAAGATTAAGGACATCCTGGCCAAATCTAAGGGGCAGCCAAAGAAACGGCTTACGCATGTCTATGACCTGTGCAAGGGCAAAAA	83	82	HK	Polr2a	NM_009089.2:355
92	Pou5f1 (Oct4)	NM_013633.2	736-835	AAAGCGAACTAGCATTGAGAACCGTGTGAGGTGGAGTCTGGAGACCATGTTTCTGAAGTGCCCGAAGCCCTCCCTACAGCAGATCACTCACATCGCCAAT	82	82		Pou5f1	NM_013633.2:735
93	Rag1	NM_009019.2	1946-2045	GAAGCACGGGAGTGGGCCCGCAGTTCCAGAAAAGGCCGTTCGTTTCTCTTTCACAGTCATGAGAATTACGATAGAGCATGGTTCACAGAACGTGAAGGTG	80	78		Rag1	NM_009019.2:1945
94	Rag2	NM_009020.3	1319-1418	GAAGATCCTGGGGACTCCACTCCCTTTGAAGACTCAGAGGAATTTTGTTTCAGTGCTGAAGCAACCAGTTTTGATGGTGACGATGAATTTGACACCTACA	81	80		Rag2	NM_009020.3:1318
95	Sdhc	NM_025321.3	326-425	ATGTTTGTGAAGTCCCTGTGTTTGGGGCCAACACTGATCTACTCGGCTAAGTTTGTGCTTGTCTTCCCGCTCATGTACCACTCACTGAATGGGATCCGAC	82	82	HK	Sdhc	NM_025321.3:325
96	Sox2	NM_011443.3	1593-1692	TTCTTTTTGGGGGACTATTTTTGTACAGAGAAAACCTGAGGGCGGCGGGGAGGGCGGGGGAATCGGACCATGTATAGATCTGGAGGAAAAAAACTACGCA	79	82		Sox2	NM_011443.3:1592
97	Sfpi1 (Pu.1)	NM_011355.1	201-300	TCGGATGACTTGGTTACTTACGATTCAGAGCTATACCAACGTCCAATGCATGACTACTACTCCTTCGTGGGCAGCGATGGAGAAAGCCATAGCGATCACT	79	83		Spi1	NM_011355.1:200
98	Stat3	NM_213659.2	1361-1460	AGCTTAAAATTAAAGTGTGCATTGATAAAGACTCTGGGGATGTTGCTGCCCTCAGAGGGTCTCGGAAATTTAACATTCTGGGCACGAACACAAAAGTGAT	80	82		Stat3	NM_213659.2:1360
99	Stat5a	NM_011488.2	1546-1645	CATGTCACTGAAAAGAATCAAGCGCGCCGACAGGCGTGGTGCAGAGTCGGTGACGGAGGAGAAGTTCACAGTCCTGTTTGAGTCTCAGTTCAGCGTTGGC	83	81		Stat5a	NM_011488.2:1545
100	T (Brachyury)	NM_009309.2	4-103	TCCGCAGAGTGACCCTTTTTCTTGGAAAAGCGGTGGCGAGAGAAGTGAAGGTGGCTGTTGGGTAGGGAGTCAAGACTCCTGGAAGGTGGAGAGGGTGGCG	84	86		T	NM_009309.2:3
101	Tal1 (Scl)	NM_011527.2	2491-2590	CCGATCTATCCTAAAGCTAGGCCTGCCTATAATGAAGTTCAAGCTCATGAAACAAAGTGCGCAGAAGTCCTGTGTATCTGTCATTGTATTGGTGTCACTC	82	79		Tal1	NM_011527.2:2490
102	Tbp	NM_013684.3	71-170	GTGGCGGGTATCTGCTGGCGGTTTGGCTAGGTTTCTGCGGTCGCGTCATTTTCTCCGCAGTGCCCAGCATCACTATTTCATGGTGTGTGAAGATAACCCA	83	79	HK	Tbp	NM_013684.3:70
103	Tcf12 (Heb)	NM_011544.3	3471-3570	CCGCTCTGAGGCTAATTACCTATGGAATCCAAGAGCAATGGTCACGGTTCCTTACCCTAGCTTTACTTCTGTCCTTTGAGTTGGCTGGTCCGTGGGGGGT	82	82		Tcf12	NM_011544.3:3470
104	Tcf3 (E2a)	NM_001164147.1	704-803	GAGCGGAATGCCTATGCCACCTTTGGGAGAGACACCAGTGTTGGCACCTTGAGTCAGGCTGGCTTCCTGCCAGGTGAGCTGAGCCTCAGCAGTCCCGGGC	90	91		Tcf3	NM_001164147.1:703
105	Tcf7	NM_009331.3	1811-1910	CTTTCCCAAGAAGCTCACCAGCATTAACAACTAGTCAATATAGTTGGCCTAAACCCAGTGTGCACCCTTCCTATCAGGCTCTTCCCAGTTCCATTTCCAG	79	81		Tcf7	NM_009331.3:1810
106	Tek (Tie2)	NM_013690.2	3581-3680	GAGACCATCATTTGCCCAGATATTGGTGTCCTTAAACAGGATGCTGGAAGAACGGAAGACATACGTGAACACCACACTGTATGAGAAGTTTACCTATGCA	82	82		Tek	NM_013690.2:3580
107	Tgfbr1	NM_009370.2	4426-4525	TCAGAAGTAGTGGCCAGCTGTGTCTCTAGTAGGACAGTAAAGGCATGAAGCTCAGCCTGTAATCCTGCTACTACAGTAGTACTCCAGAAGTGCCTTGAGG	82	82		Tgfbr1	NM_009370.2:4425
108	Thy1	NM_009382.3	426-525	ACTTTTGTGAGCTTCAAGTCTCGGGCGCGAATCCCATGAGCTCCAATAAAAGTATCAGTGTGTATAGAGACAAGCTGGTCAAGTGTGGCGGCATAAGCCT	81	83		Thy1	NM_009382.3:425
109	Tubb5	NM_011655.4	2261-2360	ATTGGAAGTGTCTTCCCTGTATTGGTTCTCCTTTCTCGGAGAGATGGGGGTTGGGGGTGCGGCAAGGTCTTGGTCTTGGTCTCTGAACACTCCCAATTCC	79	82	HK	Tubb5	NM_011655.4:2260

## Sheet: WES gene lists
							Supplementary Table 5. Whole Exome Sequence Tier 1 variants
Supplementary Table. 5
SampleName	Chr	Start	End	REF	ALT	Gene_Name	CustomGeneList	baitRegion	HGVS.c	HGVS.p	Feature_ID	Gene_ID	Annotation	Annotation_Impact	Feature_Type	Transcript_BioType	DP_NORMAL	AD_NORMAL.2	AF_NORMAL	DP_TUMOR	AD_TUMOR.2	AF_TUMOR	FILTER	FSB	LOG_FISHER
C57BL6-WT-Ref_M20-4361-Thymus	chr17	50289091	50289091	C	T	Dazl		TRUE	c.150+1G>A		NM_010021.5	Dazl	splice_donor_variant&intron_variant	HIGH	transcript	protein_coding	14	0	0	37	10	0.286	PASS	0.561677	1.34648
C57BL6-WT-Ref_M22-4324-Thymus	chr3	86776167	86776175	CACCGTGGA	C	Lrba		TRUE	c.8296_8303delACCGTGGA	p.Thr2766fs	NM_030695.2	Lrba	frameshift_variant	HIGH	transcript	protein_coding	33	0	0	71	29	0.397	PASS	0.201891	5.61022
C57BL6-WT-Ref_M57-7487-NN-BM	chr2	163068182	163068182	G	A	Mybl2		TRUE	c.527G>A	p.Trp176*	NM_008652.2	Mybl2	stop_gained	HIGH	transcript	protein_coding	27	0	0	52	19	0.356	PASS	0	3.8209
C57BL6-WT-Ref_M59-7489-NN-BM	chr1	43554531	43554531	C	CAATGAGCGGGGCGTCGAGGG	Nck2		TRUE	c.898_917dupAATGAGCGGGGCGTCGAGGG	p.Asp307fs	NM_010879.3	Nck2	frameshift_variant	HIGH	transcript	protein_coding	24	0	0	46	9	0.263	PASS	0.905893	1.63847
C57BL6-WT-Ref_M21-4351-Thymus	chr4	113517143	113517143	A	AT	Skint5		TRUE	c.3768dupA	p.Leu1257fs	NM_001167876.1	Skint5	frameshift_variant	HIGH	transcript	protein_coding	11	0	0	39	13	0.32	PASS	0.304054	1.33509
C57BL6-WT-Ref_M19-4318-Thymus	chr1	52139239	52139239	T	TA	Stat1		TRUE	c.836dupA	p.Leu280fs	NM_001205313.1	Stat1	frameshift_variant	HIGH	transcript	protein_coding	24	0	0	111	53	0.489	PASS	1.05255	5.53985
C57BL6-WT-Ref_M61-7589-NN-Thy	chr11	101275049	101275050	AC	A	Wnk4		TRUE	c.2406delC	p.Leu803fs	NM_175638.3	Wnk4	frameshift_variant	HIGH	transcript	protein_coding	84	0	0	70	26	0.377	PASS	0	5.82856
C57BL6-WT-Ref_M57-7487-NN-BM	chr5	114797906	114797906	G	A	Ankrd13a		TRUE	c.937G>A	p.Ala313Thr	NM_026718.2	Ankrd13a	missense_variant	MODERATE	transcript	protein_coding	12	0	0	31	9	0.296	PASS	0.165726	1.35857
C57BL6-WT-Ref_M61-7589-NN-Thy	chr2	172879485	172879485	G	A	Bmp7		TRUE	c.796C>T	p.Arg266Trp	NM_007557.3	Bmp7	missense_variant	MODERATE	transcript	protein_coding	66	0	0	47	14	0.25	PASS	0.464128	5.90455
C57BL6-WT-Ref_M19-4318-Thymus	chr6	113319226	113319226	G	A	Brpf1		TRUE	c.2479G>A	p.Glu827Lys	NM_001282126.1	Brpf1	missense_variant	MODERATE	transcript	protein_coding	26	0	0	80	38	0.462	PASS	0.293592	5.67617
C57BL6-WT-Ref_M59-7489-NN-BM	chr9	44158779	44158779	C	T	Cbl		TRUE	c.1670G>A	p.Arg557Lys	NM_007619.2	Cbl	missense_variant	MODERATE	transcript	protein_coding	34	0	0	125	53	0.407	PASS	0.43041	6.18721
C57BL6-WT-Ref_M58-7488-NN-BM	chr8	106545069	106545069	C	T	Cdh3		TRUE	c.1613C>T	p.Pro538Leu	NM_001037809.5	Cdh3	missense_variant	MODERATE	transcript	protein_coding	61	0	0	51	23	0.419	PASS	0.245538	6.25582
C57BL6-WT-Ref_M21-4351-Thymus	chr7	17752297	17752297	A	C	Ceacam5		TRUE	c.1718A>C	p.Glu573Ala	NM_028480.2	Ceacam5	missense_variant	MODERATE	transcript	protein_coding	27	0	0	11	2	0.222	PASS	4.82164e-16	1.10659
C57BL6-WT-Ref_M21-4351-Thymus	chr7	17752298	17752298	G	T	Ceacam5		TRUE	c.1719G>T	p.Glu573Asp	NM_028480.2	Ceacam5	missense_variant	MODERATE	transcript	protein_coding	27	0	0	11	2	0.222	PASS	4.82164e-16	1.10659
C57BL6-WT-Ref_M58-7488-NN-BM	chr1	46182386	46182386	A	C	Dnah7b		TRUE	c.3649A>C	p.Ser1217Arg	NM_001160386.1	Dnah7b	missense_variant	MODERATE	transcript	protein_coding	20	0	0	82	26	0.348	PASS	0.62528	2.80679
C57BL6-WT-Ref_M57-7487-NN-BM	chr4	133000240	133000240	G	A	Fgr		TRUE	c.1451G>A	p.Arg484His	NM_010208.4	Fgr	missense_variant	MODERATE	transcript	protein_coding	50	0	0	66	25	0.386	PASS	0.700494	6.48061
C57BL6-WT-Ref_M59-7489-NN-BM	chr8	80766453	80766453	T	C	Gab1		TRUE	c.2054A>G	p.Asp685Gly	NM_001301298.1	Gab1	missense_variant	MODERATE	transcript	protein_coding	104	0	0	125	44	0.337	PASS	0.343041	5.88377
C57BL6-WT-Ref_M21-4351-Thymus	chrX	101384958	101384958	G	A	Gjb1		TRUE	c.791G>A	p.Arg264His	NM_001302496.1	Gjb1	missense_variant	MODERATE	transcript	protein_coding	19	0	0	11	3	0.25	PASS	9.64327e-17	1.39104
C57BL6-WT-Ref_M61-7589-NN-Thy	chrX	4197905	4197905	G	C	Gm14347		TRUE	c.1245G>C	p.Arg415Ser	NM_001085543.1	Gm14347	missense_variant	MODERATE	transcript	protein_coding	370	1	0.002865	62	24	0.387	PASS	0.105845	6.29765
C57BL6-WT-Ref_M54-1286-NN-Thy	chrX	26043710	26043710	C	T	Gm5168		TRUE	c.145G>A	p.Glu49Lys	NM_001025607.3	Gm5168	missense_variant	MODERATE	transcript	protein_coding	21	0	0	53	26	0.488	PASS	0.992911	4.67452
C57BL6-WT-Ref_M61-7589-NN-Thy	chr5	14911442	14911442	T	G	Gm9758		TRUE	c.522A>C	p.Glu174Asp	NM_198666.3	Gm9758	missense_variant	MODERATE	transcript	protein_coding	167	0	0	205	48	0.214	PASS	1.00285	6.21
C57BL6-WT-Ref_M18-4369-Thymus	chr4	96002470	96002470	G	A	Hook1		TRUE	c.815G>A	p.Arg272His	NM_030014.2	Hook1	missense_variant	MODERATE	transcript	protein_coding	16	0	0	121	27	0.213	PASS	0.550315	1.38554
C57BL6-WT-Ref_M20-4361-Thymus	chr2	120022447	120022447	C	A	Mapkbp1		TRUE	c.3148C>A	p.Leu1050Ile	NM_011941.3	Mapkbp1	missense_variant	MODERATE	transcript	protein_coding	40	0	0	66	26	0.426	PASS	0.346624	6.13454
C57BL6-WT-Ref_M22-4324-Thymus	chr2	87896310	87896310	T	C	Olfr1153		TRUE	c.134T>C	p.Ile45Thr	NM_146640.2	Olfr1153	missense_variant	MODERATE	transcript	protein_coding	22	0	0	48	24	0.488	PASS	0.250871	4.74971
C57BL6-WT-Ref_M60-7491-NN-BM	chr2	112008283	112008283	A	G	Olfr1310		TRUE	c.902T>C	p.Leu301Pro	NM_146449.1	Olfr1310	missense_variant	MODERATE	transcript	protein_coding	11	0	0	23	7	0.304	PASS	0.187073	1.15904
C57BL6-WT-Ref_M21-4351-Thymus	chr18	37691842	37691842	C	T	Pcdhgb2		TRUE	c.1885C>T	p.Arg629Cys	NM_033575.3	Pcdhgb2	missense_variant	MODERATE	transcript	protein_coding	25	0	0	10	8	0.778	PASS	5.78596e-16	5.71852
C57BL6-WT-Ref_M54-1286-NN-Thy	chr17	34626524	34626524	C	A	Ppt2		TRUE	c.272G>T	p.Arg91Leu	NM_001302393.1	Ppt2	missense_variant	MODERATE	transcript	protein_coding	39	0	0	99	45	0.455	PASS	0.262821	6.3785
C57BL6-WT-Ref_M58-7488-NN-BM	chr17	33641382	33641382	C	T	Pram1		TRUE	c.922C>T	p.Pro308Ser	NM_001002842.2	Pram1	missense_variant	MODERATE	transcript	protein_coding	30	0	0	29	8	0.269	PASS	4.09839e-15	2.71318
C57BL6-WT-Ref_M20-4361-Thymus	chr12	30002697	30002697	C	T	Pxdn		TRUE	c.2872C>T	p.Arg958Cys	NM_181395.2	Pxdn	missense_variant	MODERATE	transcript	protein_coding	54	0	0	21	14	0.667	PASS	0.472186	6.1135
C57BL6-WT-Ref_M53-1283-NN-Thy	chr4	141684179	141684179	A	G	Rsc1a1		TRUE	c.1421T>C	p.Val474Ala	NM_023544.5	Rsc1a1	missense_variant	MODERATE	transcript	protein_coding	64	1	0.016	82	28	0.338	PASS	1.81776e-14	6.44464
C57BL6-WT-Ref_M58-7488-NN-BM	chr3	101883577	101883577	C	T	Slc22a15		TRUE	c.611G>A	p.Gly204Asp	NM_001039371.2	Slc22a15	missense_variant	MODERATE	transcript	protein_coding	23	0	0	64	18	0.286	PASS	1.04543	2.62595
C57BL6-WT-Ref_M55-7451-NN-Thy	chr11	75142868	75142868	A	G	Smg6		TRUE	c.3643A>G	p.Ile1215Val	NM_001002764.1	Smg6	missense_variant	MODERATE	transcript	protein_coding	31	0	0	106	47	0.423	PASS	0.156161	6.29716
C57BL6-WT-Ref_M55-7451-NN-Thy	chr11	75142869	75142869	T	A	Smg6		TRUE	c.3644T>A	p.Ile1215Lys	NM_001002764.1	Smg6	missense_variant	MODERATE	transcript	protein_coding	32	0	0	106	47	0.423	PASS	0.156161	6.10907
C57BL6-WT-Ref_M19-4318-Thymus	chr3	145998643	145998643	A	G	Syde2		TRUE	c.1349A>G	p.Gln450Arg	NM_001166064.1	Syde2	missense_variant	MODERATE	transcript	protein_coding	41	0	0	134	66	0.48	PASS	0.926479	5.71339
C57BL6-WT-Ref_M24-4360-BM	chr1	179542361	179542361	T	G	Tfb2m		TRUE	c.496A>C	p.Ser166Arg	NM_008249.4	Tfb2m	missense_variant	MODERATE	transcript	protein_coding	39	0	0	59	18	0.286	PASS	0.239732	4.45892
C57BL6-WT-Ref_M61-7589-NN-Thy	chr16	43659536	43659536	A	T	Tigit		TRUE	c.395T>A	p.Val132Glu	NM_001146325.1	Tigit	missense_variant&splice_region_variant	MODERATE	transcript	protein_coding	30	0	0	43	23	0.526	PASS	0.264775	6.62618
C57BL6-WT-Ref_M20-4361-Thymus	chr1	75483048	75483048	C	T	Tmem198		TRUE	c.646C>T	p.Arg216Trp	NM_177056.4	Tmem198	missense_variant	MODERATE	transcript	protein_coding	49	0	0	30	6	0.227	PASS	0.537395	2.67036
C57BL6-WT-Ref_M61-7589-NN-Thy	chr5	88555413	88555413	T	A	Utp3		TRUE	c.800T>A	p.Leu267His	NM_023054.1	Utp3	missense_variant	MODERATE	transcript	protein_coding	16	0	0	80	32	0.414	PASS	0.0861884	3.00982
C57BL6-WT-Ref_M53-1283-NN-Thy	chr13	89692997	89692997	G	T	Vcan		TRUE	c.4427C>A	p.Thr1476Asn	NM_001081249.1	Vcan	missense_variant	MODERATE	transcript	protein_coding	72	0	0	132	37	0.258	PASS	0.0736173	6.21085
C57BL6-WT-Ref_M21-4351-Thymus	chr8	84212400	84212400	T	C	Zswim4		TRUE	c.2852A>G	p.Asp951Gly	NM_172503.3	Zswim4	missense_variant	MODERATE	transcript	protein_coding	98	0	0	72	25	0.357	PASS	0	6.13331
